# Supplementary material for: Neuronal ribosomes exhibit dynamic and context-dependent exchange of ribosomal proteins
Source: Nat Commun. 2021 Oct 21;12:6127. doi: 10.1038/s41467-021-26365-x (PMC8531293; doi:10.1038/s41467-021-26365-x)
Supplement: Supplementary file 4 — Supplementary Data 1 [file 41467_2021_26365_MOESM4_ESM.xlsx]

## Sheet: Sheet1
Authors	Moccia et al.	Gioio et al.	Taylor et al.	Zivraj et al.	Zivraj et al.	Zivraj et al.	Gumy et al.	Gumy et al.	Cajigas et al.	Saal et al.	Briese et al.	Shigeoka et al.	Hafner et al.	Poulopoulos et al.	Middleton et al.	Biever et al.	Perez et al.
Year	2003	2004	2009	2010	2010	2010	2011	2011	2012	2014	2016	2016	2019	2019	2020	2020	2021
Organism	Aplysia	squid	rat	Xenopus (stage 24)	Xenopus (stage 32)	mouse (E16)	rat (embryo)	rat (adult)	rat	mouse	mouse	mouse	mouse and rat	mouse	mouse	rat	rat
Compartment	mixed	axons	axons	axons	axons	axons	axons	axons	mixed	axons	axons	axons	axons	axons	dendrites	mixed	dendrites
Neuron type	sensory neurons	photoreceptor neurons	cortical neurons	sensory neurons	sensory neurons	sensory neurons	sensory neurons	sensory neurons	excitatory and other cells	motoneurons	motoneurons	sensory neurons	excitatory and inhibitory	excitatory	hippocampal neurons	excitatory and other cells	excitatory and inhibitory
N. of RPs	13	9	62	54	58	65	69	65	49	39	27	35	44	60	77	59	70
Rack1	No	No	No	No	No	No	Yes	Yes	No	No	No	Yes	Yes	Yes	Yes	Yes	Yes
Rpl10	No	No	Yes	Yes	Yes	Yes	Yes	Yes	Yes	No	No	No	Yes	No	Yes	Yes	Yes
Rpl10a	No	No	Yes	No	No	No	No	No	No	No	Yes	No	Yes	Yes	Yes	Yes	Yes
Rpl11	Yes	No	No	Yes	Yes	Yes	Yes	Yes	No	No	No	Yes	No	No	Yes	Yes	Yes
Rpl12	No	No	Yes	Yes	Yes	Yes	Yes	Yes	Yes	Yes	No	No	Yes	Yes	Yes	Yes	Yes
Rpl13	No	No	Yes	Yes	Yes	Yes	No	No	Yes	Yes	No	No	Yes	Yes	Yes	Yes	Yes
Rpl13a	No	No	Yes	No	No	No	No	No	Yes	Yes	No	Yes	Yes	No	Yes	Yes	Yes
Rpl14	No	No	No	Yes	Yes	Yes	No	No	No	No	No	Yes	No	Yes	Yes	Yes	Yes
Rpl15	No	No	Yes	Yes	Yes	Yes	Yes	Yes	Yes	No	No	No	No	No	Yes	Yes	Yes
Rpl16	No	No	No	No	No	Yes	No	No	No	No	No	No	No	No	No	No	No
Rpl17	No	No	Yes	Yes	Yes	Yes	Yes	Yes	Yes	Yes	No	No	No	Yes	Yes	Yes	Yes
Rpl18	Yes	No	Yes	Yes	Yes	Yes	Yes	Yes	No	Yes	No	Yes	Yes	Yes	Yes	Yes	Yes
Rpl18a	No	No	Yes	No	No	No	Yes	Yes	Yes	No	Yes	Yes	Yes	Yes	Yes	Yes	Yes
Rpl19	No	No	Yes	Yes	Yes	Yes	Yes	Yes	Yes	No	Yes	Yes	Yes	Yes	Yes	Yes	Yes
Rpl21	No	No	Yes	Yes	Yes	Yes	Yes	Yes	Yes	Yes	No	No	No	Yes	No	No	Yes
Rpl22	No	No	Yes	Yes	Yes	Yes	Yes	Yes	Yes	Yes	No	No	No	No	Yes	Yes	Yes
Rpl22l1	No	No	No	No	No	No	No	No	No	Yes	No	No	No	No	No	No	No
Rpl23	No	No	Yes	Yes	Yes	Yes	Yes	Yes	No	Yes	No	No	No	Yes	Yes	Yes	Yes
Rpl23a	No	No	No	No	No	No	Yes	Yes	Yes	No	No	No	Yes	Yes	Yes	Yes	Yes
Rpl24	No	No	Yes	Yes	Yes	Yes	No	No	Yes	Yes	No	No	No	Yes	Yes	Yes	Yes
Rpl26	No	No	No	No	No	Yes	Yes	Yes	Yes	Yes	No	No	No	No	Yes	No	Yes
Rpl27	No	No	Yes	Yes	Yes	Yes	Yes	Yes	Yes	Yes	No	No	No	Yes	Yes	Yes	Yes
Rpl27a	No	Yes	No	No	No	No	Yes	Yes	Yes	Yes	No	No	No	Yes	Yes	Yes	Yes
Rpl28	No	No	Yes	Yes	Yes	Yes	Yes	Yes	Yes	No	Yes	No	Yes	No	Yes	Yes	Yes
Rpl29	No	No	Yes	No	Yes	Yes	Yes	Yes	Yes	No	No	Yes	Yes	No	Yes	Yes	Yes
Rpl3	No	No	Yes	No	No	Yes	Yes	Yes	Yes	No	No	Yes	Yes	Yes	Yes	Yes	Yes
Rpl30	No	No	Yes	Yes	Yes	Yes	Yes	Yes	Yes	No	No	No	No	Yes	Yes	Yes	Yes
Rpl31	Yes	No	Yes	Yes	Yes	Yes	Yes	Yes	Yes	No	Yes	No	No	Yes	Yes	No	Yes
Rpl32	No	No	Yes	No	No	Yes	Yes	Yes	No	Yes	Yes	Yes	Yes	No	Yes	No	Yes
Rpl34	No	No	No	No	Yes	Yes	Yes	Yes	No	No	Yes	No	Yes	No	Yes	Yes	Yes
Rpl35	No	No	Yes	Yes	Yes	Yes	Yes	Yes	Yes	Yes	Yes	Yes	No	Yes	Yes	Yes	Yes
Rpl35a	No	No	Yes	No	No	No	Yes	Yes	No	No	No	No	No	No	Yes	No	No
Rpl36	Yes	No	No	Yes	Yes	Yes	No	No	Yes	Yes	No	Yes	Yes	Yes	Yes	Yes	Yes
Rpl36a	No	No	Yes	No	No	No	No	No	Yes	Yes	No	No	No	Yes	Yes	Yes	Yes
Rpl36al	No	No	No	No	No	No	No	No	No	Yes	No	No	No	No	No	No	No
Rpl37	Yes	No	Yes	Yes	Yes	Yes	Yes	Yes	Yes	Yes	No	No	Yes	No	Yes	No	Yes
Rpl37a	No	No	No	No	No	No	No	No	Yes	No	No	Yes	Yes	Yes	Yes	Yes	No
Rpl38	No	No	No	Yes	Yes	Yes	Yes	Yes	No	No	Yes	No	Yes	Yes	Yes	Yes	No
Rpl39	No	No	No	No	No	Yes	No	No	No	No	No	No	No	No	Yes	Yes	Yes
Rpl3l	No	No	No	No	No	No	No	No	No	No	No	No	No	No	No	No	Yes
Rpl4	No	No	Yes	No	Yes	Yes	Yes	Yes	Yes	No	Yes	Yes	No	Yes	Yes	Yes	Yes
Rpl40	Yes	No	Yes	No	No	No	Yes	Yes	No	Yes	No	No	Yes	No	No	No	Yes
Rpl41	No	No	Yes	No	Yes	Yes	Yes	Yes	Yes	No	Yes	No	Yes	No	Yes	No	Yes
Rpl5	No	No	Yes	Yes	Yes	Yes	Yes	Yes	Yes	No	No	No	No	Yes	Yes	Yes	Yes
Rpl6	No	No	Yes	No	No	Yes	Yes	Yes	Yes	No	No	No	No	Yes	Yes	Yes	Yes
Rpl7	No	Yes	Yes	Yes	Yes	Yes	Yes	Yes	No	No	Yes	Yes	No	Yes	Yes	Yes	Yes
Rpl7a	No	Yes	No	No	No	No	Yes	Yes	Yes	No	No	No	No	No	Yes	No	No
Rpl7l1	No	No	No	No	No	No	No	No	No	Yes	No	No	No	No	No	No	No
Rpl8	Yes	Yes	No	Yes	Yes	Yes	Yes	Yes	No	No	Yes	Yes	Yes	Yes	Yes	Yes	Yes
Rpl9	No	Yes	No	Yes	Yes	Yes	Yes	Yes	No	Yes	No	Yes	Yes	Yes	Yes	No	No
Rplp0	No	No	No	Yes	Yes	Yes	No	No	No	No	No	No	Yes	No	Yes	Yes	Yes
Rplp1	No	No	Yes	Yes	Yes	Yes	Yes	Yes	Yes	No	Yes	Yes	Yes	Yes	Yes	No	Yes
Rplp2	No	No	Yes	Yes	Yes	Yes	Yes	Yes	No	No	No	Yes	Yes	No	Yes	No	No
Rps1	No	No	No	Yes	Yes	No	No	No	No	No	No	No	No	No	No	No	No
Rps10	No	No	Yes	Yes	Yes	Yes	Yes	No	No	Yes	Yes	No	Yes	Yes	Yes	Yes	Yes
Rps11	No	No	Yes	Yes	Yes	Yes	Yes	Yes	No	No	Yes	Yes	Yes	Yes	Yes	Yes	Yes
Rps12	No	No	Yes	Yes	Yes	Yes	Yes	Yes	Yes	No	No	No	No	Yes	Yes	No	Yes
Rps13	No	No	Yes	Yes	Yes	Yes	Yes	Yes	Yes	Yes	No	No	No	Yes	Yes	Yes	Yes
Rps14	No	No	Yes	Yes	Yes	Yes	Yes	Yes	No	No	Yes	No	Yes	Yes	Yes	No	Yes
Rps15	Yes	No	Yes	Yes	Yes	Yes	Yes	No	No	Yes	Yes	Yes	Yes	Yes	Yes	Yes	Yes
Rps15a	No	No	Yes	No	No	No	Yes	Yes	No	No	No	Yes	No	Yes	Yes	Yes	Yes
Rps16	Yes	No	Yes	Yes	Yes	Yes	Yes	Yes	Yes	No	Yes	No	Yes	Yes	Yes	Yes	Yes
Rps17	No	No	Yes	Yes	Yes	Yes	Yes	Yes	No	Yes	No	Yes	No	Yes	Yes	No	Yes
Rps18	No	No	No	Yes	Yes	Yes	Yes	Yes	Yes	Yes	No	Yes	Yes	Yes	Yes	No	Yes
Rps19	Yes	No	No	Yes	Yes	Yes	Yes	Yes	Yes	Yes	Yes	Yes	Yes	Yes	Yes	Yes	No
Rps2	No	No	Yes	Yes	Yes	Yes	Yes	Yes	Yes	No	Yes	No	Yes	Yes	Yes	Yes	Yes
Rps20	No	No	Yes	Yes	Yes	Yes	Yes	Yes	Yes	No	No	Yes	Yes	Yes	Yes	Yes	Yes
Rps21	No	No	Yes	Yes	Yes	Yes	Yes	Yes	Yes	Yes	Yes	Yes	No	Yes	Yes	Yes	Yes
Rps23	No	No	Yes	Yes	Yes	Yes	Yes	Yes	Yes	Yes	No	No	Yes	Yes	Yes	Yes	Yes
Rps24	No	No	Yes	No	No	Yes	Yes	No	No	Yes	No	No	No	Yes	Yes	Yes	Yes
Rps25	No	Yes	Yes	Yes	Yes	Yes	Yes	No	Yes	Yes	No	No	No	Yes	Yes	No	Yes
Rps26	No	No	Yes	Yes	Yes	Yes	Yes	Yes	Yes	No	Yes	Yes	No	Yes	Yes	No	Yes
Rps27	No	No	Yes	Yes	Yes	Yes	Yes	Yes	No	Yes	No	No	No	Yes	No	Yes	Yes
Rps27a	Yes	Yes	Yes	No	No	No	Yes	Yes	Yes	No	No	No	Yes	Yes	Yes	Yes	Yes
Rps28	No	No	No	Yes	Yes	Yes	Yes	Yes	No	No	Yes	No	Yes	Yes	Yes	No	Yes
Rps29	Yes	No	Yes	Yes	Yes	Yes	Yes	Yes	Yes	No	No	No	No	No	Yes	Yes	No
Rps3	No	No	Yes	Yes	Yes	Yes	Yes	Yes	No	Yes	No	No	Yes	Yes	Yes	Yes	Yes
Rps30-Fau	No	No	Yes	No	No	No	No	No	Yes	Yes	No	No	Yes	No	Yes	Yes	No
Rps3a	No	No	Yes	No	No	No	Yes	Yes	Yes	No	No	No	No	Yes	No	Yes	Yes
Rps3a1	No	No	No	No	No	No	No	No	No	No	No	Yes	No	No	Yes	No	No
Rps4	No	No	No	Yes	Yes	Yes	No	No	No	No	No	No	No	No	No	No	No
Rps4x	No	No	Yes	No	No	No	Yes	Yes	No	Yes	No	Yes	No	Yes	Yes	Yes	Yes
Rps5	No	Yes	Yes	Yes	Yes	Yes	Yes	Yes	No	Yes	Yes	Yes	Yes	Yes	Yes	Yes	Yes
Rps6	Yes	No	Yes	Yes	Yes	Yes	Yes	Yes	No	No	Yes	No	No	Yes	Yes	Yes	No
Rps7	No	No	Yes	No	No	Yes	Yes	Yes	Yes	Yes	No	Yes	Yes	Yes	Yes	Yes	Yes
Rps8	No	Yes	Yes	Yes	Yes	Yes	Yes	Yes	Yes	No	No	Yes	Yes	Yes	Yes	No	Yes
Rps9	No	No	Yes	Yes	Yes	Yes	Yes	Yes	No	Yes	No	Yes	No	Yes	Yes	No	No
Rpsa	No	No	Yes	No	No	No	Yes	Yes	Yes	No	Yes	Yes	Yes	Yes	Yes	Yes	Yes
