# Supplementary material for: Neuronal ribosomes exhibit dynamic and context-dependent exchange of ribosomal proteins
Source: Nat Commun. 2021 Oct 21;12:6127. doi: 10.1038/s41467-021-26365-x (PMC8531293; doi:10.1038/s41467-021-26365-x)
Supplement: Supplementary file 5 — Supplementary Data 2 [file 41467_2021_26365_MOESM5_ESM.xlsx]

## Sheet: Sheet1
Q-Exactive Plus: Data-dependent acquisition				Q-Exactive Plus: Parallel reaction monitoring				U3000: nanoLC-gradient
	Setting	Value			Setting	Value		Time	Percent B	Flowrate [µl/min]
Time	Method duration	120min		Time	Method duration	120min		0	4	300
General settings	Polarity	Positive		General settings	Polarity	Positive		6	4	300
	Default charge state	2			Default charge state	2		96	48	300
MS1 settings	Microscans	1			Inclusion	ON		100	90	300
	Resolution	70000		MS2 settings	Resolution	17500		107	90	300
	AGC target	3000000			AGC target	100000		108	4	300
	Maximum IT	60 ms			Maximum IT	50 ms		120	4	300
	Number of scan ranges	1			Isolation window	1.7 m/z		Solvent A	0.1% FA in water
	Scan range	350 to 1,400 m/z			Fixed first mass	-		Solvent B	80% ACN and 0.1% FA in water
	Spectrum data type	Profile			Normalized collision energy	30		Loading buffer	2% ACN, 0.05% TFA in water
MS2 settings	Microscans	1						Column oven temp.	55°C
	Resolution	17500
	AGC target	1000000
	Maximum IT	60 ms
	TopN	10
	Isolation window	1.7 m/z
	Fixed first mass	-
	Normalized collision energy	30
	Minimum AGC target	24000
	Charge exclusion	Unassigned, 1,6-8
	Peptide match	Preferred
	Exclude isotopes	ON
	Dynamic exclusion	30 s
