# Supplementary material for: Neuronal ribosomes exhibit dynamic and context-dependent exchange of ribosomal proteins
Source: Nat Commun. 2021 Oct 21;12:6127. doi: 10.1038/s41467-021-26365-x (PMC8531293; doi:10.1038/s41467-021-26365-x)
Supplement: Supplementary file 6 — Supplementary Data 3 [file 41467_2021_26365_MOESM6_ESM.xlsx]

## Sheet: Sheet1
	MaxQuant search: DDA data 2 day SILAC labelling with and witout LMB
	Setting	Value
Analysis type	Type	Standard
	Multiplicity	2
	Labels	Light: no label
		Heavy: Arg(10); Lys(8)
		Max. number of labelled amino acids per peptide: 3
Modifications	Fixed modification	Carbamidomethylation (C)
	Variable modification	Oxidation (M), Acetylation (Protein N-term)
	max. number of modifications per peptide	5
Instrument	Instrument type	orbitrap
	First search peptide tolerance	20 ppm
	Main search peptide tolerance	4.5 ppm
	Individual peptide mass tolerance	TRUE
	Isotope match tolerance	2 ppm
	Centroid match tolerance	8 ppm
	Centroid half width	35 ppm
	Time valley factor	1.4
	Isotope valley factor	1.2
	Isotope time correlation	0.6
	Theoretical isotope correlation	0.6
	Recalibration unit	ppm
	Min. peak length	5
	Max. charge	5
	Min. score for re-calibration	70
	Cut peaks	TRUE
	Gap scans	1
	Intensity threshold	0
MS2 FTMS	FTMS MS2 match tolerance	20 ppm
	FTMS MS2 de novo tolerance	10 ppm
	FTMS MS2 deisotoping tolerance	7 ppm
	FTMS top peaks per Da interval	12
	FT top x mass window [Da]	100
	FTMS de-isotoping	TRUE
	FTMS higher charges	TRUE
	FT MS water loss	TRUE
	FT MS ammonia loss	TRUE
	FTMS dependent lossed	TRUE
	FTMS recalibration	FALSE
Digestion	Digestion mode	specific
	Enzyme	Trypsin/P
	max. missed cleavages	2
Sequences	Fasta files	Rattus norvegicus (Uniprot; unreviewed + reviewed); iRT peptides (Biognosys included)
	include contaminants	TRUE
	min. peptide length	7
	max. peptide mass [Da]	4600
	min. peptide length for unspecific search	8
	max. peptide length for unspecific search	25
Identification	PSM FDR	0.01
	Protein FDR	0.01
	Site decoy FDR	0.01
	Min. peptides	1
	Min. razor + unique peptides	1
	Min. unique peptides	1
	min. Score for unmodified peptides	0
	min. Score for modified peptides	40
	min. delta-score for modified peptides	6
	main search max. Combinations	200
	Razor protein FDR	TRUE
Advanced ID	second peptides	TRUE
	Match between runs	FALSE
	Dependent peptides	FALSE
Quantification	Label min. Ratio count	1
	Peptides for quantification	unique
	use only unmodified peptides and ...	Oxidation (M), Acetylation (Protein N-term)
	discard unmodified counterparts	TRUE
	advanced ratio estimation	TRUE
Label-free quantification	Label-free quantification	LFQ
	LFQ. Min. ratio	1
	Fast LFQ	FALSE
	Skip normalization	TRUE
Label free quantification	stabilize large LFQ ratios	TRUE
	require MS/MS for LFQ comparison	TRUE
