# Supplementary material for: Neuronal ribosomes exhibit dynamic and context-dependent exchange of ribosomal proteins
Source: Nat Commun. 2021 Oct 21;12:6127. doi: 10.1038/s41467-021-26365-x (PMC8531293; doi:10.1038/s41467-021-26365-x)
Supplement: Supplementary file 8 — Source data [file 41467_2021_26365_MOESM8_ESM.xlsx]

## Sheet: Figure3
All values are based on Heavy Fraction (H/(H+L))
For more information see methods
NoLabeling	Condition when no heavy amino acids were added
1hr_av	Condition of 1 hr incubation with heavy amino acids. Average over 3 biological replicates.
1hr+chase_av	Condition of 1 hr incubation with heavy amino acids followed by 3 hr chase. Average over 3 biological replicates.
2hr_av	Condition of 2 hr incubation with heavy amino acids. Average over 3 biological replicates.
1hr_sd	Condition of 1 hr incubation with heavy amino acids. Standard Deviation of 3 biological replicates.
1hr+chase_sd	Condition of 1 hr incubation with heavy amino acids followed by 3 hr chase. Standard Deviation of 3 biological replicates.
2hr_sd	Condition of 2 hr incubation with heavy amino acids. Standard Deviation of 3 biological replicates.
FC_1hr+chase.vs.1hr	Fold change between 1 hr + chase over 1 hr of labeling
FC_2hr.vs.1hr	Fold change between 2 hr over 1 hr of labeling
Cluster	Cluster as determined in Fig. 3b
ND = Not Detected
Protein name	NoLabeling	1hr_av	1hr+chase_av	2hr_av	1hr_sd	1hr+chase_sd	2hr_sd	FC_1hr+chase.vs.1hr	FC_2hr.vs.1hr	Cluster
RACK1	9.5e-05	0.00448217	0.00645354	0.0130097	0.000617946	0.000144775	0.000444351	1.52961	3.06895	B
RPL10	0	0.00759005	0.00747544	0.0157737	0.000333315	0.000252344	0.000593472	0.989394	2.07819	A
RPL10A	3.3e-05	0.00143604	0.00492964	0.00689854	0.000368681	0.000280042	0.000578523	4.24274	6.01448	F
RPL11	4.98e-05	0.000628684	0.00455375	0.0049512	0.000175448	6.04e-05	0.000565707	7.24331	7.87551	F
RPL12	3.08e-05	0.000979373	0.00418765	0.00499308	0.000163039	0.000369306	0.000754382	4.27585	5.09824	F
RPL13	0.000157083	0.00202171	0.00534537	0.00718117	0.00024643	0.000231725	0.000346888	2.64398	3.55203	E
RPL13A	2.51e-05	0.00219199	0.00600225	0.00892307	0.000226769	0.000170547	0.000678297	2.66362	3.87924	E
RPL14	5.04e-05	0.00204883	0.00527345	0.00766824	0.000240797	0.000217715	0.000518404	2.57389	3.74275	E
RPL15	2.22e-05	0.00243589	0.00586373	0.00797261	0.000260771	0.000152749	0.000615826	2.40796	3.27138	E
RPL17	2.57e-05	0.00196545	0.00543652	0.00853503	0.000113754	0.000484837	0.000632262	2.76604	4.34253	E
RPL18	0.00030731	0.00150895	0.00490945	0.00592081	4.01e-05	0.000441704	0.000482123	3.25354	3.92379	F
RPL18A	9.81e-05	0.00218141	0.00591458	0.00822922	0.000169137	0.000318125	0.000971432	2.75632	3.86253	E
RPL19	8.46e-06	0.0030313	0.00638427	0.00988924	0.000225405	0.000230417	0.000820363	2.10611	3.26238	D
RPL21	1e-05	0.00224666	0.00480715	0.00904666	0.00022695	0.00023463	0.00077291	2.13969	4.02671	E
RPL22	8.02e-05	0.00423736	0.0045014	0.00957231	0.000276707	0.000245756	0.000487109	1.06231	2.25903	C
RPL23	1.02e-05	0.00075771	0.0047735	0.0050505	0.000109028	0.000156051	0.000224069	6.29991	6.66548	F
RPL23A	4.61e-05	0.00215505	0.0054675	0.00735087	0.000261052	0.000245813	0.000505178	2.5379	3.41408	E
RPL24	2.44e-05	0.00710833	0.006091	0.0154953	0.000383867	8.95e-05	0.000760893	0.856802	2.18187	A
RPL26	2.2e-05	0.0018903	0.00529849	0.00729431	0.000122511	0.000222241	0.000556829	2.79697	3.8535	E
RPL27	1.79e-05	0.0076508	0.00574844	0.0137342	0.000846013	0.000178022	0.000189714	0.789629	1.96053	A
RPL27A	6.08e-05	0.00318584	0.0063612	0.00886448	0.000134932	0.000667856	0.000305501	1.99671	2.78246	D
RPL28	0	0.00274449	0.00589029	0.0100975	0.000329594	0.000641961	0.000352523	2.15974	3.68819	D
RPL29	0	0.00329385	0.00475608	0.0105699	0.00058543	0.000787379	0.000664854	1.44393	3.20899	C
RPL3	7.83e-05	0.00151081	0.00528282	0.00759787	0.000129004	0.000228818	0.000766713	3.80103	5.50295	E
RPL30	2.31e-05	0.000769402	0.00551486	0.00552086	0.00014494	0.000466906	0.000504824	7.15021	7.16238	F
RPL31	9.92e-05	0.00253794	0.0059464	0.00958136	0.000315069	0.000219739	0.000748668	2.34592	3.78032	D
RPL32	6.35e-06	0.00186327	0.00548603	0.0072513	0.000103001	0.000183919	0.000470999	2.94677	3.88861	E
RPL34	6.6e-06	0.00133613	0.00435334	0.00646612	0.000140714	3.62e-05	0.000686824	3.25816	4.83943	F
RPL35	2.37e-06	0.00273297	0.00535399	0.00836629	0.000241455	0.000402007	0.000427688	1.95904	3.06125	E
RPL35A	ND	ND	ND	ND	ND	ND	ND	ND	ND	ND
RPL36	0.000135244	0.000882799	0.00419065	0.00635045	0.000120577	0.000504158	0.000399201	6.25282	9.63541	F
RPL36A	6.6e-05	0.00350332	0.0041878	0.00919752	0.000296933	0.000295036	0.000270571	1.19538	2.62537	C
RPL37A	0	0.00352837	0.0065954	0.0133474	0.000414342	0.000381588	0.000926756	1.86924	3.78287	B
RPL37A-PS1	0	0.00412134	0.00637409	0.0124457	0.000447876	0.000377704	0.000810582	1.54661	3.01982	B
RPL38	3.62e-05	0.00379602	0.00659763	0.0122795	0.000470256	0.000248415	0.000781495	1.73174	3.21279	B
RPL39	ND	ND	ND	ND	ND	ND	ND	ND	ND	ND
RPL4	4.4e-05	0.00304463	0.00542077	0.00832062	0.000169465	1.39e-05	4.21e-05	1.78044	2.73289	E
RPL5	ND	ND	ND	ND	ND	ND	ND	ND	ND	ND
RPL6	2.53e-07	0.0014	0.00459086	0.0057822	0.000144085	0.000354271	0.000415213	3.34198	4.19545	F
RPL7	0	0.00188464	0.0054016	0.00743893	0.000219086	0.000210286	0.000617486	2.86633	3.94683	E
RPL7A	0.000182874	0.00257068	0.00548955	0.00831068	0.000199549	0.000636998	0.000950988	2.13545	3.23288	E
RPL8	0	0.00340285	0.00606724	0.0100086	3.74e-05	0.00050647	0.000712556	1.78299	2.94124	D
RPL9	3.4e-05	0.00255372	0.00576691	0.00912739	0.000257874	0.000491284	0.000812769	2.30888	3.60879	D
RPLP0	0	0.00445053	0.00567689	0.00989607	0.000233329	0.000236125	0.00112804	1.27957	2.22379	C
RPLP1	3.26e-06	0.00338824	0.00449155	0.00835745	0.00018776	0.00033647	0.000709548	1.32563	2.4666	E
RPLP2	0.000119115	0.0033025	0.00497643	0.00831754	0.000127927	0.000170228	0.000600014	1.50717	2.519	E
RPS10	0	0.00421437	0.00520233	0.0110807	0.000422232	0.000192849	0.000737222	1.23443	2.62926	C
RPS11	4.92e-05	0.00135083	0.00549053	0.00688967	0.000196009	0.000336721	0.000510115	4.08032	5.11466	F
RPS12	6.18e-06	0.000812618	0.0042905	0.00448831	0.000141562	0.000384724	0.000267202	5.26829	5.50453	F
RPS13	6.55e-05	0.00181043	0.00542575	0.0059142	0.000756836	0.00081527	0.000507068	2.99694	3.26674	F
RPS14	7.53e-05	0.00146339	0.00542474	0.00657385	9.7e-05	0.000686275	0.000325966	3.71445	4.50711	F
RPS15	ND	ND	ND	ND	ND	ND	ND	ND	ND	ND
RPS15A	0.000141539	0.00207517	0.00550821	0.00774567	0.000261814	0.000303131	0.000571393	2.65466	3.73219	E
RPS16	2.23e-05	0.00172725	0.0057288	0.00788231	0.000393588	0.00038353	0.000419236	3.34339	4.57639	E
RPS17	ND	ND	ND	ND	ND	ND	ND	ND	ND	ND
RPS18	0	0.00234999	0.00503154	0.00767957	0.000317192	0.00040493	0.000223528	2.14441	3.26804	E
RPS19	4.48e-05	0.00255705	0.00529668	0.00836083	0.000440863	0.000159324	0.000119064	2.07105	3.26963	E
RPS2	5.9e-05	0.00108195	0.00455101	0.00485768	0.000314543	0.000151751	0.000287058	4.20654	4.49051	F
RPS20	3.46e-05	0.00244478	0.00550409	0.0076873	0.000188893	0.000271371	0.000605711	2.25136	3.14437	E
RPS21	3.43e-05	0.00160085	0.00517336	0.00582481	0.00030432	0.000460177	0.000127237	3.23582	3.64329	F
RPS23	0	0.00171913	0.005408	0.00735777	0.000289076	0.000171505	0.000454143	3.14578	4.27994	E
RPS24	9.13e-05	0.00167647	0.00500257	0.00758614	0.000493814	0.0004051	0.000451065	2.98399	4.52506	E
RPS25	2.82e-05	0.00276006	0.00585686	0.00955864	0.000235511	0.000235529	0.00100574	2.122	3.4632	D
RPS26	5.94e-05	0.00339058	0.00534888	0.00955946	0.000247515	0.00024373	0.00105517	1.57165	2.82324	D
RPS27	3.13e-05	0.00297372	0.00679215	0.00891762	0.000313097	0.000551157	0.000401313	2.28406	2.99881	D
RPS27A	0.000794281	0.00298069	0.00544546	0.00844494	0.000804056	0.000201039	0.000270714	1.83277	2.84876	E
RPS28	3.61e-05	0.000628205	0.00468164	0.00449859	0.000199186	0.000635086	0.000293517	7.53114	7.21243	F
RPS3	5.99e-05	0.00301202	0.00512928	0.00929361	0.00032786	0.000426967	0.000512311	1.73846	3.17664	D
RPS30	ND	ND	ND	ND	ND	ND	ND	ND	ND	ND
RPS3A	0	0.00156916	0.00514918	0.00697052	0.000301108	0.000206431	0.000872996	3.28149	4.44219	F
RPS4X	4.31e-05	0.00158968	0.00537791	0.00667264	0.000526113	0.000338972	0.000236781	3.54334	4.47926	F
RPS5	ND	ND	ND	ND	ND	ND	ND	ND	ND	ND
RPS6	1.75e-05	0.00226425	0.00507991	0.00684616	7.89e-05	0.000134103	7.46e-05	2.24353	3.02359	E
RPS7	0.000300194	0.00292106	0.00582418	0.00927719	0.00041775	0.000323644	0.00037176	1.99312	3.17622	D
RPS8	1.24e-05	0.00171	0.00469594	0.00600838	8.58e-05	0.000128068	0.000554425	2.85064	3.60925	F
RPS9	5.73e-05	0.00145377	0.00529155	0.00699429	0.000125484	0.000298677	0.000643813	3.63988	4.81114	F
RPSA	3.47e-05	0.00100322	0.00466501	0.00485326	0.000161007	0.000135714	0.000282266	4.6362	4.88707	F
RPSSA	ND	ND	ND	ND	ND	ND	ND	ND	ND	ND

## Sheet: Figure4
All values are based on Heavy Fraction (H/(H+L))
For more information see methods
norm_FC_LMB.vs.Ctrl_Soma_av	normalized Fold change between LMB over Control, in the cell bodies+neurites compartment. Average over 4 biological replicates.
norm_FC_LMB.vs.Ctrl_Neurites_av	normalized Fold change between LMB over Control, in the neurites only compartment. Average over 4 biological replicates.
norm_FC_LMB.vs.Ctrl_Soma_sd	normalized Fold change between LMB over Control, in the cell bodies+neurites compartment. Standard Deviation of 4 biological replicates.
norm_FC_LMB.vs.Ctrl_Neurites_sd	normalized Fold change between LMB over Control, in the neurites only compartment. Standard Deviation of 4 biological replicates.
norm_FC_LMB.vs.Ctrl_Soma_Neurites_av	Average of the normalized Fold change between the two compartments
Putative exchangers	Putative exchangers as determined in Fig.4d
ND = Not Detected
Protein name	norm_FC_LMB.vs.Ctrl_Soma_av	norm_FC_LMB.vs.Ctrl_Neurites_av	norm_FC_LMB.vs.Ctrl_Soma_sd	norm_FC_LMB.vs.Ctrl_Neurites_sd	norm_FC_LMB.vs.Ctrl_Soma_Neurites_av	Putative exchangers
RACK1	5.87153	6.20864	0.195137	0.0244303	6.04008	Yes
RPL10	9.94689	12.0663	0.854198	1.91608	11.0066	Yes
RPL10A	0.751292	0.869554	0.0271747	0.43621	0.810423	No
RPL11	0.845258	0.400209	0.0367755	0.0532447	0.622733	No
RPL12	2.63236	2.45395	0.180521	0.421445	2.54316	Yes
RPL13	0.798282	0.573289	0.0361721	0.12511	0.685786	No
RPL13A	0.884924	1.08585	0.0809494	0.223934	0.985386	No
RPL14	1.02769	0.882279	0.0380363	0.163247	0.954986	No
RPL15	0.878523	0.658019	0.0181722	0.0869532	0.768271	No
RPL17	1.01744	0.834194	0.103275	0.198296	0.925818	No
RPL18	0.847105	0.889438	0.0938337	0.293149	0.868271	No
RPL18A	1.21632	0.885137	0.104862	0.235558	1.05073	No
RPL19	1.26627	0.786511	0.0665732	0.069471	1.02639	No
RPL21	0.949658	0.774964	0.0900299	0.37587	0.862311	No
RPL22	4.54005	4.58385	0.302423	0.812621	4.56195	Yes
RPL23	0.902053	0.734476	0.0778908	0.228724	0.818265	No
RPL23A	1.4838	1.5553	0.0997255	0.502375	1.51955	No
RPL24	3.50298	4.05706	0.330928	0.655954	3.78002	Yes
RPL26	0.985824	1.07338	0.051965	0.551751	1.0296	No
RPL27	2.36515	1.30918	0.135295	0.134048	1.83716	Yes
RPL27A	0.890904	0.638599	0.0238711	0.143623	0.764751	No
RPL28	1.03198	0.329968	0.162988	0.224888	0.680976	No
RPL29	1.2074	1.47076	0.111366	0.516051	1.33908	No
RPL3	0.918309	0.638651	0.0534767	0.200681	0.77848	No
RPL30	0.859679	0.500128	0.0630184	0.103491	0.679903	No
RPL31	1.13561	1.40221	0.13837	0.541674	1.26891	No
RPL32	0.906291	0.813066	0.0709285	0.146431	0.859679	No
RPL34	0.914734	1.01697	0.0807172	0.34827	0.96585	No
RPL35	1.00001	0.733302	0.0368031	0.097154	0.866657	No
RPL35A	1.84632	1.75097	0.265425	1.24658	1.79864	No
RPL36	1.34941	6.25333	0.432712	0.323228	3.80137	Yes
RPL36A	1.08643	2.33626	0.432556	0.707436	1.71134	Yes
RPL37A	0.682802	1.162	0.0446107	0.315254	0.922402	No
RPL37A-PS1	ND	ND	ND	ND	ND	ND
RPL38	4.53132	4.78901	0.329889	0.666614	4.66016	Yes
RPL39	1.09886	0.557811	0.270235	0.14638	0.828335	No
RPL4	1.24218	0.980297	0.061893	0.318581	1.11124	No
RPL5	0.758687	1.52303	0.141336	0.24292	1.14086	No
RPL6	1.15195	0.936777	0.0374464	0.160681	1.04436	No
RPL7	0.964739	0.646842	0.0425028	0.172068	0.80579	No
RPL7A	0.924025	0.401259	0.0363158	0.18823	0.662642	No
RPL8	0.84195	1.17561	0.0555574	0.188205	1.00878	No
RPL9	0.931591	1.18926	0.0722859	0.331427	1.06042	No
RPLP0	9.58281	13.096	0.791576	1.92385	11.3394	Yes
RPLP1	7.87012	10.5627	0.634543	2.30237	9.2164	Yes
RPLP2	8.65669	11.3302	0.790013	1.714	9.99345	Yes
RPS10	1.0615	1.08623	0.0382029	0.0514418	1.07387	No
RPS11	1.05368	1.06085	0.0343942	0.0761516	1.05727	No
RPS12	0.888753	1.03734	0.0263353	0.0732015	0.963047	No
RPS13	0.95033	0.753741	0.033766	0.102972	0.852036	No
RPS14	1.04608	1.27979	0.0338944	0.0378012	1.16294	No
RPS15	0.798621	0.690733	0.0866469	0.113514	0.744677	No
RPS15A	0.936914	0.956828	0.0110525	0.0307043	0.946871	No
RPS16	1.03525	0.960689	0.031481	0.0291018	0.997971	No
RPS17	0.883266	0.857558	0.00987829	0.0775891	0.870412	No
RPS18	0.968092	1.01636	0.0123583	0.0391576	0.992227	No
RPS19	0.938328	0.824973	0.0190033	0.0360568	0.88165	No
RPS2	0.912172	0.889445	0.0154753	0.0887416	0.900809	No
RPS20	0.828634	0.896506	0.0361087	0.0735962	0.86257	No
RPS21	1.07985	1.17825	0.0299694	0.154487	1.12905	No
RPS23	1.00603	0.898082	0.0156945	0.0384887	0.952056	No
RPS24	1.00875	0.974685	0.015411	0.067571	0.991719	No
RPS25	1.21271	1.15427	0.0262585	0.0448576	1.18349	No
RPS26	3.11664	3.58184	0.106702	0.0233085	3.34924	Yes
RPS27	1.07469	1.06161	0.0552534	0.158233	1.06815	No
RPS27A	1.09522	0.778295	0.00897517	0.0855287	0.936756	No
RPS28	1.10244	1.18398	0.0384358	0.0588502	1.14321	No
RPS3	0.951802	0.877719	0.0429226	0.0250419	0.91476	No
RPS30	4.95961	4.99103	0.152565	0.182413	4.97532	Yes
RPS3A	1.09541	1.31553	0.0171955	0.215467	1.20547	No
RPS4X	0.960924	0.99942	0.0546911	0.06026	0.980172	No
RPS5	0.997152	0.954851	0.0358998	0.0692113	0.976001	No
RPS6	0.982537	0.855342	0.0120856	0.0943494	0.918939	No
RPS7	1.2359	1.12154	0.055212	0.0106703	1.17872	No
RPS8	0.950682	1.06831	0.0186096	0.0522061	1.0095	No
RPS9	0.893653	0.906312	0.0222331	0.00967368	0.899983	No
RPSA	ND	ND	ND	ND	ND	ND
RPSSA	0.969672	1.03813	0.0270824	0.0366343	1.0039	No

## Sheet: Figure5b
Differential regulation - High H2O2 vs Control									Differential regulation - Low H2O2 vs Control
Protein name	Putative exchanger	difference	standard error	degrees of freedom	T value	p value	q value	FDR < 0.01	Protein name	Putative exchanger	difference	standard error	degrees of freedom	T value	p value	q value	FDR < 0.01
RPS30	Yes	0.00617566	0.000548346	14.111	10.0761	4.22457e-08	3.21067e-06	TRUE	RPS30	Yes	0.00461374	0.000518044	12.6387	7.74816	1.99615e-06	0.000151708	TRUE
RACK1	Yes	0.00382153	0.000437892	14.6114	7.24165	1.69572e-06	6.44373e-05	TRUE	RACK1	Yes	0.00287438	0.000345436	12.7494	6.5845	9.76292e-06	0.000370991	TRUE
RPLP2	Yes	0.00281185	0.000382737	19.3053	5.64718	9.0298e-06	0.000228755	TRUE	RPLP2	Yes	0.00229103	0.00034116	17.7429	4.95712	5.31194e-05	0.00125816	TRUE
RPLP0	Yes	0.00280123	0.000551989	19.2049	3.89638	0.000479808	0.00911635	TRUE	RPL10	Yes	0.00244361	0.000350602	13.6386	5.25883	6.6219e-05	0.00125816	TRUE
RPS10	No	0.00257775	0.000584424	15.1554	3.29774	0.00244048	0.0370953	FALSE	RPL30	No	-0.00133591	0.000178974	17.6672	-4.11264	0.000338212	0.00514082	TRUE
RPL38	Yes	0.00202987	0.000429037	14.5533	3.21511	0.00299535	0.0379411	FALSE	RPL27	Yes	-0.00218143	0.000439243	17.793	-3.6007	0.00104075	0.0131828	FALSE
RPL27	Yes	-0.00186319	0.000413372	19.2402	-2.93371	0.00422573	0.0458793	FALSE	RPS27A	No	0.0046038	0.00122264	12.0298	3.27482	0.00386634	0.0419774	FALSE
RPS27	No	0.00153619	0.000391391	14.6116	2.26299	0.0196952	0.187105	FALSE	RPL12	Yes	-0.00120919	0.000201559	12.6391	-3.02309	0.00503431	0.047826	FALSE
RPL10	Yes	0.00167527	0.000489859	14.8125	2.09203	0.0271757	0.210999	FALSE	RPL5	No	-0.00104592	0.000171721	12.6255	-2.59763	0.0112692	0.0951621	FALSE
RPL30	No	-0.00115412	0.000247424	19.6212	-2.03556	0.027763	0.210999	FALSE	RPL23	No	-0.00147705	0.000339283	7.63584	-2.58543	0.0169769	0.129024	FALSE
RPL23	No	-0.00134049	0.000478082	9.56329	-1.4433	0.0915059	0.632223	FALSE	RPS5	No	-0.00108006	0.000222948	12.6651	-2.15391	0.0255661	0.176638	FALSE
RPL5	No	-0.0010279	0.000292878	14.566	-1.28871	0.108818	0.689183	FALSE	RPS10	No	0.00153348	0.00049692	13.7322	1.87882	0.0412185	0.253314	FALSE
RPS3	No	0.00100147	0.000310895	19.6576	1.12899	0.136264	0.759219	FALSE	RPS26	Yes	0.00109285	0.000266677	13.432	1.84865	0.0433301	0.253314	FALSE
RPS25	No	0.000990122	0.000305526	19.6578	1.1117	0.139856	0.759219	FALSE	RPL18	No	-0.000978872	0.000221605	12.7233	-1.71032	0.0557348	0.30256	FALSE
RPS17	No	-0.0009338	0.000351785	14.6198	-0.805408	0.216968	0.982939	FALSE	RPL26	No	-0.00110561	0.000314641	12.7726	-1.60741	0.066258	0.335707	FALSE
RPS27A	No	0.00130528	0.000775247	14.9431	0.844651	0.217552	0.982939	FALSE	RPL6	No	-0.000816081	0.000163367	19.6473	-1.32356	0.100422	0.477004	FALSE
RPL11	No	-0.00100838	0.000456554	9.61508	-0.783946	0.228421	0.982939	FALSE	RPS24	No	0.00117587	0.000507951	13.8073	1.13401	0.139865	0.586658	FALSE
RPLP1	Yes	0.00116761	0.000649828	9.43215	0.795818	0.232801	0.982939	FALSE	RPL13	No	-0.000825841	0.000210578	17.7249	-1.07317	0.148796	0.586658	FALSE
RPS7	No	0.000770238	0.000311821	20.0789	0.384092	0.352569	1	FALSE	RPL28	No	-0.00113015	0.000493682	12.8196	-1.07417	0.153254	0.586658	FALSE
RPL6	No	-0.000736253	0.000227446	21.5943	-0.377156	0.354872	1	FALSE	RPS3	No	0.000871454	0.000266559	17.7549	1.01891	0.160982	0.586658	FALSE
RPS21	No	0.000775654	0.000334503	14.7111	0.374239	0.357137	1	FALSE	RPL18A	No	-0.000843809	0.000242096	12.7465	-1.00768	0.166204	0.586658	FALSE
RPL12	Yes	-0.000746902	0.000297998	14.6336	-0.323599	0.375565	1	FALSE	RPS27	No	0.000967223	0.000369605	12.8131	0.993949	0.169822	0.586658	FALSE
RPL26	No	-0.000740646	0.000409539	14.466	-0.220188	0.416484	1	FALSE	RPLP1	Yes	0.000859523	0.000390362	7.79421	0.6652	0.265552	0.877477	FALSE
RPS15A	No	0.000690038	0.00024646	19.699	0.160543	0.437057	1	FALSE	RPLP0	Yes	0.000758551	0.000274998	17.7468	0.57708	0.285622	0.90447	FALSE
RPL18	No	-0.000696228	0.000295878	14.6926	-0.154652	0.439801	1	FALSE	RPL11	No	-0.00071756	0.000285806	7.66331	-0.411838	0.346838	1	FALSE
RPS15	No	0.00067337	0.00049041	9.51125	0.0466962	0.493505	1	FALSE	RPS15A	No	0.000665738	0.000189455	17.73	0.347753	0.366062	1	FALSE
RPS24	No	0.000592425	0.00045057	15.5196	0	0.557568	1	FALSE	RPS21	No	0.000657664	0.000250826	12.8136	0.230477	0.410804	1	FALSE
RPL7	No	-0.000560565	0.000239129	19.695	0	0.644552	1	FALSE	RPL13A	No	-0.000593124	0.000254483	17.8453	0	0.510497	1	FALSE
RPL28	No	-0.000391516	0.000358304	14.6041	0	0.764896	1	FALSE	RPL35A	No	-0.000532768	0.000303935	13.0808	0	0.5869	1	FALSE
RPL35A	No	-0.000384798	0.000293459	14.9494	0	0.811699	1	FALSE	RPL27A	No	-0.000481681	0.000311154	13.9431	0	0.646953	1	FALSE
RPL34	No	-0.000288482	0.000285975	15.0249	0	0.890079	1	FALSE	RPS25	No	0.0004865	0.000296531	18.0087	0	0.64752	1	FALSE
RPL9	No	0.000330688	0.000242106	20.0362	0	0.899587	1	FALSE	RPL34	No	-0.000490024	0.000269515	12.8709	0	0.655546	1	FALSE
RPL13	No	-0.000313888	0.000254754	20.0674	0	0.899928	1	FALSE	RPL36	Yes	-0.000433667	0.000235654	13.102	0	0.75385	1	FALSE
RPS3A	No	-0.000228772	0.000267709	15.0996	0	0.934528	1	FALSE	RPS15	No	0.000360153	0.000316159	7.92527	0	0.773018	1	FALSE
RPS5	No	-0.000192162	0.000268751	14.9046	0	0.948985	1	FALSE	RPS7	No	0.000426663	0.000199528	17.9213	0	0.801601	1	FALSE
RPSA	ND	9.72364e-05	0.000148114	22.1679	0	0.999455	1	FALSE	RPL7	No	-0.000446135	0.000174775	17.77	0	0.80458	1	FALSE
RPS20	No	4.97175e-05	0.000134528	21.9518	0	0.999919	1	FALSE	RPS19	No	0.000355636	0.000199038	17.9704	0	0.882243	1	FALSE
RPS14	No	3.05628e-22	4.09623e-13	15.5273	0	1	1	FALSE	RPS3A	No	-0.000293243	0.000223386	12.9677	0	0.904182	1	FALSE
RPS19	No	1.62831e-22	2.5649e-13	20.6209	0	1	1	FALSE	RPL19	No	-0.000204974	0.000268076	8.29157	0	0.919335	1	FALSE
RPL35	No	3.37973e-22	6.30853e-13	10.0932	0	1	1	FALSE	RPL31	No	-0.000297776	0.000199183	12.8221	0	0.92349	1	FALSE
RPL27A	No	-2.31857e-22	4.85274e-13	16.0932	0	1	1	FALSE	RPL17	No	-0.00024988	0.000180383	12.8577	0	0.962905	1	FALSE
RPL21	No	-1.09062e-22	3.5157e-13	16.4961	0	1	1	FALSE	RPS20	No	0.000209783	0.000187954	18.2688	0	0.974035	1	FALSE
RPL3	No	-4.47258e-23	5.61609e-13	20.3421	0	1	1	FALSE	RPL23A	No	-0.000173813	0.000196417	13.2277	0	0.976388	1	FALSE
RPL17	No	-7.76091e-23	3.88681e-13	15.5034	0	1	1	FALSE	RPS9	No	0.000272771	0.000148874	17.8396	0	0.97927	1	FALSE
RPL29	No	-1.29121e-22	8.5786e-13	10.0932	0	1	1	FALSE	RPL32	No	-0.000140649	0.000167968	13.2469	0	0.99193	1	FALSE
RPS2	No	-3.57502e-23	2.04239e-13	22.5338	0	1	1	FALSE	RPSA	ND	0.000188664	0.000135101	19.8789	0	0.996783	1	FALSE
RPS9	No	8.87929e-23	2.18516e-13	20.5824	0	1	1	FALSE	RPL4	No	3.74858e-05	0.000108634	13.5751	0	0.999946	1	FALSE
RPL13A	No	-2.45407e-22	3.08258e-13	20.5631	0	1	1	FALSE	RPS17	No	-2.37397e-22	3.25232e-13	13.6172	0	1	1	FALSE
RPL36	Yes	-1.1048e-22	3.04443e-13	16.5338	0	1	1	FALSE	RPS14	No	1.48403e-22	3.23817e-13	13.6371	0	1	1	FALSE
RPL22	Yes	4.21441e-22	4.39314e-13	15.1679	0	1	1	FALSE	RPL9	No	2.87863e-23	1.85525e-13	18.6808	0	1	1	FALSE
RPL4	No	2.27872e-22	4.69552e-13	15.2051	0	1	1	FALSE	RPL35	No	-2.90765e-22	3.69185e-13	8.6158	0	1	1	FALSE
RPL15	No	8.30852e-23	4.957e-13	16.0932	0	1	1	FALSE	RPL21	No	-1.46807e-17	6.78367e-11	14.6158	0	1	1	FALSE
RPL37A-PS1	ND	-4.95441e-22	7.52251e-13	10.0932	0	1	1	FALSE	RPL3	No	-3.07676e-22	4.04676e-13	18.7366	0	1	1	FALSE
RPS8	No	2.00379e-22	4.37002e-13	16.0932	0	1	1	FALSE	RPL29	No	-3.30568e-23	6.73115e-13	8.6158	0	1	1	FALSE
RPS16	No	2.24315e-22	3.16896e-13	20.581	0	1	1	FALSE	RPS2	No	-4.64798e-23	1.50507e-13	20.6158	0	1	1	FALSE
RPS23	No	1.16194e-22	3.14099e-13	15.7427	0	1	1	FALSE	RPL22	Yes	1.97688e-22	5.55033e-13	13.9502	0	1	1	FALSE
RPS18	No	2.52509e-23	2.81595e-13	20.5806	0	1	1	FALSE	RPL15	No	-1.34567e-23	3.59609e-13	14.6158	0	1	1	FALSE
RPS13	No	-2.16689e-22	3.57487e-13	15.5411	0	1	1	FALSE	RPL37A-PS1	ND	-1.049e-22	5.16637e-13	8.6158	0	1	1	FALSE
RPS11	No	-2.26089e-22	4.13673e-13	15.6325	0	1	1	FALSE	RPS8	No	1.28267e-22	3.20195e-13	14.6158	0	1	1	FALSE
RPL7A	No	-2.47618e-22	4.3987e-13	15.1373	0	1	1	FALSE	RPS16	No	1.7886e-16	2.27422e-10	18.6774	0	1	1	FALSE
RPS4X	No	2.54463e-23	2.27437e-13	20.641	0	1	1	FALSE	RPS23	No	-8.43567e-24	2.57483e-13	13.7413	0	1	1	FALSE
RPL18A	No	-2.07345e-22	3.78152e-13	15.648	0	1	1	FALSE	RPS18	No	3.02793e-22	3.10456e-13	18.762	0	1	1	FALSE
RPL23A	No	-4.3536e-23	3.30064e-13	15.5715	0	1	1	FALSE	RPS13	No	-1.94881e-22	2.6983e-13	13.6769	0	1	1	FALSE
RPS6	No	3.08605e-22	5.51462e-13	20.1291	0	1	1	FALSE	RPS11	No	5.05317e-23	3.6231e-13	14.1588	0	1	1	FALSE
RPS26	Yes	4.36034e-22	5.30019e-13	16.0932	0	1	1	FALSE	RPL7A	No	-2.00323e-22	2.95041e-13	13.6289	0	1	1	FALSE
RPS28	No	3.74972e-23	3.56958e-13	16.4961	0	1	1	FALSE	RPS4X	No	-7.65247e-23	2.10956e-13	18.7503	0	1	1	FALSE
RPL39	No	4.20803e-22	6.25591e-13	10.0932	0	1	1	FALSE	RPS6	No	2.80449e-22	5.37313e-13	18.6523	0	1	1	FALSE
RPL31	No	3.9039e-23	3.46838e-13	15.5532	0	1	1	FALSE	RPS28	No	1.73037e-22	2.6849e-13	14.6158	0	1	1	FALSE
RPL10A	No	1.57159e-22	3.38642e-13	16.4961	0	1	1	FALSE	RPL39	No	3.08819e-23	3.96993e-13	8.6158	0	1	1	FALSE
RPL32	No	-1.0652e-22	3.47182e-13	15.5955	0	1	1	FALSE	RPL10A	No	-1.6009e-22	2.19435e-13	14.3034	0	1	1	FALSE
RPL8	No	2.02457e-22	3.70134e-13	15.8577	0	1	1	FALSE	RPL8	No	1.69077e-22	2.92292e-13	14.2859	0	1	1	FALSE
RPS12	No	-8.42901e-23	2.62415e-13	20.6398	0	1	1	FALSE	RPL38	Yes	2.70767e-22	3.38372e-13	13.627	0	1	1	FALSE
RPL24	Yes	1.39945e-22	8.00031e-13	15.108	0	1	1	FALSE	RPS12	No	7.65068e-23	1.51931e-13	18.6577	0	1	1	FALSE
RPL36A	Yes	4.65056e-18	5.54749e-11	10.0932	0	1	1	FALSE	RPL24	Yes	5.81499e-22	6.27988e-13	13.6242	0	1	1	FALSE
RPL19	No	1.6577e-22	4.90344e-13	10.4961	0	1	1	FALSE	RPL36A	Yes	2.91416e-22	6.66349e-13	8.6158	0	1	1	FALSE
RPL14	No	8.65015e-23	3.25204e-13	16.4961	0	1	1	FALSE	RPL14	No	-1.67361e-22	2.85593e-13	14.6158	0	1	1	FALSE

## Sheet: Figure5c
All values are based on Heavy Fraction (H/(H+L))
For more information see methods
Legend
N	No Labellng
C1	Control (3h labeling). Biological replicate #1
C2	Control (3h labeling). Biological replicate #2
C3	Control (3h labeling). Biological replicate #3
H1	High H2O2 (3h labeling + 10min 1mM H2O2). Biological replicate #1
H2	High H2O2 (3h labeling + 10min 1mM H2O2). Biological replicate #2
H3	High H2O2 (3h labeling + 10min 1mM H2O2). Biological replicate #3
L1	Low H2O2 (3h labeling + 10min 0.1mM H2O2). Biological replicate #1
L2	Low H2O2 (3h labeling + 10min 0.1mM H2O2). Biological replicate #2
L3	Low H2O2 (3h labeling + 10min 0.1mM H2O2). Biological replicate #3
_normFC	fold-change relative to the median of the average observed values in the Control samples
Putative exchangers	Putative exchangers as determined in Fig.4d
Protein name	Putative exchangers	H1_normFC	H2_normFC	H3_normFC	L1_normFC	L2_normFC	L3_normFC	C1_normFC	C2_normFC	C3_normFC
RPLP2	Yes	1.26086	1.38594	1.46484	1.23539	1.34558	1.43015	1.15454	1.20352	1.08819
RPS17	No	0.408024	0.470764	0.478484	0.563941	0.503798	0.445711	0.545333	0.557201	0.491671
RPL35A	No	0.831647	0.869425	0.900215	0.874049	0.85841	0.820614	0.953531	0.915824	0.86609
RPL7	No	0.852829	0.936806	0.993272	0.898663	0.899084	0.981155	0.974268	1.01609	0.921932
RPS21	No	0.712832	0.837459	0.847098	0.815486	0.773385	0.811732	0.747505	0.728124	0.744176
RPL5	No	0.386525	0.443313	0.480648	0.430482	0.452753	0.440833	0.530326	0.53478	0.519977
RPL34	No	0.867142	0.987745	0.987203	0.925075	0.936215	0.985901	1.02586	1.03624	0.942569
RPL18	No	0.668318	0.773014	0.7896	0.721972	0.736739	0.781989	0.809138	0.84116	0.833093
RPL26	No	0.90299	1.00262	1.07821	0.942089	0.989627	1.04075	1.1167	1.09137	1.03071
RPS14	No	0.911125	1.01629	1.05139	0.927151	0.964475	1.04216	0.922743	1.01128	0.949148
RPS19	No	1.01761	1.15791	1.17925	1.07839	1.11515	1.20606	1.09864	1.08136	1.08595
RPL9	No	1.15967	1.24574	1.20825	1.10531	1.15854	1.19828	1.13886	1.16893	1.12065
RPL35	No	1.08106	1.23203	1.32179	1.13716	1.12708	1.19941	1.21197	1.17524	1.14641
RPL28	No	0.770687	0.942079	0.924185	0.886598	0.809116	0.84228	1.02414	0.957492	0.939146
RPL27A	No	1.03044	1.17232	1.25599	1.07795	1.11369	1.18572	1.22927	1.2128	1.1076
RPLP1	Yes	1.23445	1.47713	1.48184	1.29964	1.34465	1.45493	1.27846	1.23995	1.2499
RPLP0	Yes	1.44477	1.57506	1.54093	1.35457	1.38498	1.51077	1.29345	1.29909	1.29217
RPL21	No	1.11879	1.22116	1.2548	1.17534	1.19276	1.22604	1.21369	1.249	1.1781
RPL3	No	0.634855	0.934999	0.861661	0.84028	0.55515	0.836717	0.785482	0.811993	0.788201
RPL6	No	0.697579	0.79557	0.800952	0.755328	0.754826	0.813252	0.850531	0.859103	0.808532
RPL12	Yes	0.562679	0.66098	0.658468	0.596056	0.61172	0.64485	0.731754	0.717035	0.696769
RPL17	No	0.801736	0.968331	1.00629	0.934441	0.92609	0.956543	0.975923	0.943606	0.966837
RPS5	No	0.505239	0.381976	0.641762	0.511841	0.580151	0.539428	0.633773	0.603598	0.649422
RPL29	No	0.981933	1.12599	1.17793	1.05986	0.995307	1.16035	1.27998	1.03899	1.02413
RPS2	No	0.626447	0.710918	0.755996	0.696192	0.622879	0.723596	0.707543	0.717812	0.694904
RPS9	No	0.926599	0.987949	1.03378	1.03451	1.00933	1.03437	0.975149	1.01088	1.00173
RPL13A	No	1.09761	1.18061	1.22197	1.09804	1.17102	1.15798	1.22436	1.20853	1.16271
RPSA	ND	0.645524	0.710451	0.765068	0.68295	0.690559	0.767805	0.668694	0.697176	0.666122
RPL36	Yes	0.758806	0.872089	0.886223	0.811721	0.850002	0.854304	0.912569	0.899805	0.838141
RPL13	No	0.803391	0.98916	1.00994	0.900958	0.927799	1.0039	1.02667	1.01139	0.919102
RPL22	Yes	0.966032	0.903305	1.00642	0.878325	0.761753	1.06893	0.873592	0.953848	0.835883
RPS3A	No	0.841694	0.851569	0.893891	0.886629	0.812991	0.842059	0.907859	0.97347	0.898387
RPL4	No	0.964674	1.10333	1.15861	1.02011	1.09013	1.14894	1.02234	1.09942	1.0418
RPS20	No	0.910152	0.99858	1.07385	1.03244	0.949402	1.09392	0.915537	0.98414	0.95507
RPL15	No	0.887593	1.03742	1.08782	0.946356	0.968704	1.08648	0.957619	1.0361	0.999118
RPL27	Yes	1.84079	1.92312	2.03242	1.79797	1.88291	2.00901	2.12574	1.97335	2.07901
RPL37A-PS1	ND	1.33521	1.5981	1.42683	1.42796	1.47077	1.58087	1.48992	1.5533	1.45407
RPS7	No	1.19903	1.16564	1.2751	1.14899	1.17745	1.22388	1.12052	1.19052	1.09143
RPS8	No	0.789575	0.896108	0.955509	0.885025	0.852377	0.924423	0.870966	0.936758	0.810549
RPS15A	No	1.02681	1.0943	1.09638	1.0563	1.04273	1.14883	0.999917	1.02895	0.993981
RPS16	No	0.980334	1.10125	1.16773	1.03914	1.00485	1.12296	1.07931	1.08075	1.02066
RPS23	No	0.989061	1.05414	1.10117	1.02113	0.997915	1.08818	1.04301	1.04712	1.01911
RPS18	No	0.990109	0.99626	1.05817	1.05283	1.11636	1.07872	1.03037	1.09058	0.972649
RPS13	No	0.822244	0.88449	0.911494	0.833861	0.873017	0.929402	0.881215	0.920915	0.893443
RPS11	No	0.916722	0.987863	1.02643	1.01661	0.932182	1.05809	0.9502	1.03833	1.00679
RPL7A	No	0.881903	0.965517	1.06512	0.963415	0.984322	0.998925	0.993738	1.04644	0.954691
RPS4X	No	0.992095	1.01108	1.02653	1.0119	0.965225	1.02843	1.01895	1.04377	0.99017
RPL18A	No	0.916634	1.10103	1.10906	1.0087	1.01471	1.06367	1.11792	1.09856	1.07425
RPL23A	No	0.86647	1.04378	0.975882	0.865853	0.970285	0.961271	0.966738	0.992535	0.9587
RPS6	No	0.914562	0.965938	0.975428	0.957897	0.928855	0.960426	0.890724	0.953411	0.885932
RPL23	No	0.61162	0.729698	0.717459	0.69043	0.686702	0.747825	0.805227	0.851102	0.814458
RPS15	No	0.734162	0.867905	0.864348	0.790207	0.785218	0.796453	0.746733	0.786534	0.647551
RPS24	No	0.995195	1.16377	1.18786	1.08384	1.1885	1.20229	1.11975	1.00767	0.990657
RPS25	No	1.24631	1.33065	1.39044	1.32997	1.21522	1.40799	1.31307	1.25681	1.19254
RPS26	Yes	1.00284	1.16337	1.30133	1.21271	1.12702	1.21554	1.09774	1.09938	1.095
RPS28	No	0.604186	0.686404	0.708457	0.685471	0.645435	0.713295	0.649102	0.709298	0.631623
RPS30	Yes	2.31809	2.36633	2.48676	2.28671	2.17645	2.37231	1.92279	1.91183	1.7939
RPL30	No	0.616376	0.698391	0.719032	0.663125	0.658334	0.706272	0.763131	0.834695	0.793146
RPL39	No	0.861402	1.0069	0.990877	0.899323	0.908469	0.946348	0.992351	0.912971	0.852592
RPL31	No	1.1256	1.26492	1.24906	1.17233	1.1815	1.21057	1.26697	1.19622	1.21419
RPL10A	No	0.858075	0.940856	0.999671	0.87678	0.896361	0.924771	0.918148	0.954281	0.888074
RPS3	No	1.23016	1.3276	1.35412	1.28358	1.25635	1.37294	1.27486	1.17861	1.18173
RPL32	No	0.805611	0.958465	0.999615	0.921681	0.911577	0.983431	0.972734	0.982072	0.941407
RPL11	No	0.620019	0.668843	0.719148	0.705376	0.687296	0.7153	0.780261	0.764397	0.744613
RPL8	No	1.05704	1.17104	1.20091	1.15677	1.08988	1.20421	1.1635	1.13181	1.09262
RPS27A	No	1.26191	1.18684	1.70369	1.43329	1.73914	1.57281	1.1084	1.05034	1.21521
RPL38	Yes	1.44308	1.62239	1.65911	1.4527	1.45038	1.604	1.46113	1.46231	1.34143
RACK1	Yes	1.88946	1.96776	2.10717	1.88821	1.82817	1.96885	1.67805	1.64907	1.64169
RPS12	No	0.693043	0.755907	0.801335	0.716776	0.767001	0.822941	0.785114	0.796674	0.724723
RPS10	No	1.3375	1.48689	1.6473	1.43777	1.29423	1.39017	1.29354	1.24361	1.26201
RPL24	Yes	1.45554	1.34976	1.24021	1.32818	1.4445	1.47658	1.58834	1.39595	1.35138
RPL36A	Yes	0.924074	1.06575	1.05509	0.907697	0.956256	1.01487	1.02406	0.943579	0.764026
RPL19	No	0.980999	1.14846	1.1809	1.05606	0.995514	1.14127	1.14102	1.11721	1.10703
RPL14	No	0.909479	1.04817	1.05824	0.97626	0.976398	1.05978	1.0068	1.02581	1.0201
RPL10	Yes	1.99475	2.09435	2.18423	2.11054	2.11167	2.18476	1.97598	1.92954	1.92171
RPS27	No	1.24562	1.36065	1.38232	1.29855	1.23074	1.39205	1.2247	1.22386	1.16335

## Sheet: Suppl.Fig.6e
Legend
N1	noSILAC (No Labellng - normal cushion). Biological replicate #1
N2	noSILAC (No Labellng - normal cushion). Biological replicate #2
N3	noSILAC (No Labellng - normal cushion). Biological replicate #3
C1	Control (2h labeling - normal cushion). Biological replicate #1
C2	Control (2h labeling - normal cushion). Biological replicate #2
C3	Control (2h labeling - normal cushion). Biological replicate #3
E1	EDTA (2h labeling - cushion with EDTA). Biological replicate #1
E2	EDTA (2h labeling - cushion with EDTA). Biological replicate #2
E3	EDTA (2h labeling - cushion with EDTA). Biological replicate #3
Total.Int	Total Intensity (heavy + light)
Putative exchangers	Putative exchangers as determined in Fig.4d
Gene	Putative exchangers	Total.Int C1	Total.Int C2	Total.Int C3	Total.Int N1	Total.Int N2	Total.Int N3	Total.Int E1	Total.Int E2	Total.Int E3
FAU	No	2711262718	2415201897	2515528629	2.71622e+09	3.51364e+09	3281669405	3.86305e+08	226978142	228860451
RACK1	Yes	1221973858	9.89124e+08	1081895317	9.8047e+08	1.40788e+09	1.23698e+09	8.1326e+06	4.34912e+06	7.47498e+06
RPL10	Yes	8.83253e+08	6.95185e+08	894954509	7.21252e+08	1087437277	8.51152e+08	111392282	6.3107e+07	55219463
RPL10A	No	2893581827	2.36329e+09	2677489345	2173523371	3301414728	3083442284	526207256	3.59815e+08	2.76223e+08
RPL11	No	1.81845e+09	1729311568	1.64987e+09	1.61691e+09	2212560560	2.04509e+09	270818553	1.96288e+08	131507916
RPL12	Yes	2238538210	1405763938	2.02692e+09	1.96285e+09	2.75673e+09	1823646356	4.14734e+08	3.49432e+08	245381640
RPL13	No	5071076336	5220080580	5496040332	4917681480	7082920355	5081213172	874887635	486673463	403630277
RPL13A	No	2044568404	1723767434	1809857388	1737873152	2280089856	2156824064	400428628	277309696	182899230
RPL14	No	5541024784	4415973071	5441850912	4660164118	6.93073e+09	5970250624	1118865771	820720980	5.80317e+08
RPL15	No	3616529906	3379571498	3162252588	3.21112e+09	4.03231e+09	3360738023	5.84406e+08	463489436	264552819
RPL17	No	1169118293	8.41249e+08	1158759569	1062428576	1.53213e+09	1.05595e+09	1.37116e+08	104996550	9.02167e+07
RPL18	No	3430678808	2.83923e+09	3288539885	2.93156e+09	4.22313e+09	3709511587	4.92698e+08	369860608	220340224
RPL18A	No	1698414050	1.54379e+09	1750798211	1.69075e+09	2056912465	2.07292e+09	403973873	301536301	195296653
RPL19	No	1863310361	1.78863e+09	1.63458e+09	1606938080	2.242e+09	2.06078e+09	1.78346e+08	1.54593e+08	1.06016e+08
RPL21	No	2980103142	2865641881	2956037096	2.73778e+09	3.53769e+09	3.3254e+09	533335694	281272148	2.3906e+08
RPL22	Yes	3380653676	3.31766e+09	3.23415e+09	2.79631e+09	3922708484	3.64355e+09	233940819	1.74327e+08	131561995
RPL23	No	1521755214	1.25075e+09	1.32615e+09	1200405696	1.7666e+09	1567609327	104931967	91765789	72204335
RPL23A	No	1.81393e+09	1766881821	1.57836e+09	1596152311	1.90005e+09	2.01367e+09	2.3594e+08	2.1705e+08	142779197
RPL24	Yes	1513586280	1444316568	1400750032	1481291392	1863181056	1677932544	138425637	75321303	70808208
RPL26	No	3544746598	3204645754	3060782160	3.08417e+09	4050628152	3.60006e+09	489331511	3.69119e+08	2.60186e+08
RPL27	Yes	3839274528	3222814112	3385938144	3465327665	4509763584	3971348062	1011460232	710152618	531878558
RPL27A	No	5306548500	4917254280	5211678726	5307515220	6632534421	5834426289	882101828	668255146	4.25456e+08
RPL28	No	2.00891e+08	212885313	1.73965e+08	1.43001e+08	216777649	2.37643e+08	38730149	2.25359e+07	1.42345e+07
RPL29	No	385677252	333211371	3.29845e+08	2.98303e+08	395930951	4.76693e+08	7.81026e+07	59366274	41344578
RPL3	No	533680279	444276911	484012143	442858304	579583488	556282496	113708936	76304150	54322365
RPL30	No	1877169349	1563883592	2018031680	1706425331	2423705150	2091933161	308089508	182229724	143909578
RPL31	No	5043054764	4417983544	4607390210	4267167585	5.94438e+09	5.36016e+09	4.82016e+08	389051544	294071359
RPL32	No	1427161713	1268264012	1.17693e+09	1296251974	1.70546e+09	1464589552	182642136	1.10876e+08	6.74721e+07
RPL34	No	1.99372e+09	1.71705e+09	1.85365e+09	1.71458e+09	2.25584e+09	2012386604	445750722	281362160	240908445
RPL35	No	2832104984	2431246068	2543118200	2443754411	3454753396	2970512473	377028255	324432226	208003144
RPL35A	No	940129942	9.20515e+08	9.56975e+08	9.53022e+08	1.10366e+09	1.05025e+09	194673071	1.9101e+08	113396116
RPL36	Yes	2489062148	2232739389	2.39338e+09	2.2646e+09	2958297793	2.55463e+09	412696250	302777620	2.03674e+08
RPL36A	Yes	2.57565e+08	158281893	1.9293e+08	202422944	291058338	227892427	40568511	2.83726e+07	2.33876e+07
RPL37A	No	11251370	8580965	13771361	7925189	16183168	12511444	1031094	417117	212713
RPL37A-PS1	No	1656514008	1536428116	1614667172	1629648793	2147805495	2010611980	304779472	220609702	187624874
RPL38	Yes	1781622614	1439690795	1645190080	1590107220	2.02344e+09	1714394574	65164972	65804093	6.01408e+07
RPL39	No	712430941	450536424	542827357	597873792	1005424514	571280128	67856285	51338427	29315393
RPL4	No	3063018730	2839502754	2965708634	2749062003	3.63215e+09	3258178220	543277146	4.25514e+08	2.92273e+08
RPL5	No	1.83392e+09	1.4707e+09	1.59124e+09	1644891657	2065537039	2021069991	227434003	1.629e+08	1.14823e+08
RPL6	No	3183612616	2502053612	2758502074	2677843450	3632099329	3365418017	458628480	402852530	240695459
RPL7	No	4417421708	3612402256	4033116892	3560102912	5049850559	5129147813	635043715	436253912	312176091
RPL7A	No	2953421149	2865039460	2845224276	2723336653	3.60255e+09	3.16762e+09	657005599	477765623	3.23347e+08
RPL8	No	1962935918	2255253160	2396667080	1.97967e+09	2369297983	2692747042	5.02329e+08	4.03972e+08	2.73034e+08
RPL9	No	2155897710	1985652076	1838215544	1782053211	2884094315	1954679318	169344359	134753504	105860886
RPLP0	Yes	2550195724	2382661616	2074362840	2267746182	2924455964	2694203392	336527076	263185301	196962210
RPLP1	Yes	9738888456	8963794880	8838987224	8369324530	12637616737	9998991026	396701613	353660778	164640261
RPLP2	Yes	7148359056	6795352416	6521705708	6883295341	8746960849	8481097554	544761695	712935162	232152935
RPS10	No	4243508944	3710536068	3516938422	3495603569	4.79141e+09	4.76851e+09	82908927	73281711	60997029
RPS11	No	1585208177	1507136558	1348815453	1453598053	1703843268	1763600822	263872431	172874003	163955137
RPS12	No	785069254	705630874	709059152	799579903	997024962	849932605	11877553	11074668	12360676
RPS13	No	1.22656e+09	1.13341e+09	1074662746	1192622132	1395766304	1.28259e+09	232475802	176289402	1.31126e+08
RPS14	No	5816648991	6.00271e+09	5196207164	5485062167	7.27727e+09	6.3129e+09	2.01467e+08	1.96421e+08	1.56056e+08
RPS15	No	398396403	185706134	416393349	354342364	580169765	166954080	36995319	21908452	20552994
RPS15A	No	1236520988	223543695	4134478332	2092433661	4452488336	292136857	458539267	341253765	270113487
RPS16	No	1964128942	1561351098	1733343528	2003462565	2229305803	2286630400	148135410	112798337	98981322
RPS17	No	1.05719e+09	9.84097e+08	9.87499e+08	920871569	1.51412e+09	1.17473e+09	6.77147e+07	71477867	42524016
RPS18	No	4666112024	4152251960	4371903904	4422755309	6620040205	5295273658	255960074	185175097	186963361
RPS19	No	2012334510	1949236356	1821496508	1952746658	2283859154	2185634304	118964178	77833797	60913257
RPS2	No	1823699134	1659431019	1812963848	1705420029	2413516642	1910458775	184389869	149410941	109784408
RPS20	No	365676345	327662008	328379777	454301184	501865280	471585280	5893837	5576581	4128411
RPS21	No	1.54285e+09	1.30364e+09	1491603590	1.39657e+09	1767778433	1.56364e+09	13533957	11951319	1.6445e+07
RPS23	No	2711229160	2326814004	2465508821	2473765466	3.2828e+09	2965630070	421205504	323733850	2.31177e+08
RPS24	No	1682643787	1.12697e+09	1.31709e+09	1.32359e+09	2.03295e+09	1.53769e+09	1.60352e+08	9.71346e+07	7.4495e+07
RPS25	No	2888871996	2665789550	2567937110	2553323520	3279791527	3246201540	272163791	200898107	156741733
RPS26	Yes	2499907411	2458109572	2531108279	2.44169e+09	3316146140	2953098060	4.29678e+08	3.93985e+08	293620162
RPS27	No	1544840142	1.56144e+09	1.47215e+09	1.49737e+09	2.13305e+09	1887919197	8.71365e+07	69708735	62790587
RPS27A	No	527873657	405323644	513838645	4.21487e+08	5.40297e+08	545736556	6.11101e+07	34786529	26696398
RPS28	No	3.86091e+09	3.50947e+09	3.738e+09	3439004081	4756041839	4.13113e+09	52080406	69250391	36738444
RPS3	No	5080800456	4495464404	4492656672	4332570589	5769366081	5347736893	122204845	102209157	87820348
RPS3A	No	1.21595e+09	1027540321	1.20571e+09	1.07624e+09	1.37425e+09	1.27407e+09	74077510	56224261	46117181
RPS4X	No	1087604746	826625480	962955479	864803968	1359483904	1037392382	170930591	118394261	92197137
RPS5	No	368133619	253661592	3.41138e+08	283861104	4.17344e+08	296374224	9.14726e+06	5.50668e+06	5.45959e+06
RPS6	No	1076238000	888626786	942872516	842530674	1175551748	1162426864	156886607	108333796	75069511
RPS7	No	3618942616	2975141280	2916053278	2736477184	3904299033	3219351040	231839343	205572610	143208704
RPS8	No	2095592538	1814979854	1890634058	1794275553	2241626194	2151037696	169961797	177331266	105844569
RPS9	No	5039021556	4509439680	4403403224	4518328961	5876619039	5078132868	656704318	523318035	364424193
RPSA	No	2963901612	2916858440	3035229220	2914225664	4182113873	3626372933	27546232	24428423	37964882

## Sheet: Suppl.Fig.6f
Legend
N1	noSILAC (No Labellng - normal cushion). Biological replicate #1
N2	noSILAC (No Labellng - normal cushion). Biological replicate #2
N3	noSILAC (No Labellng - normal cushion). Biological replicate #3
C1	Control (2h labeling - normal cushion). Biological replicate #1
C2	Control (2h labeling - normal cushion). Biological replicate #2
C3	Control (2h labeling - normal cushion). Biological replicate #3
E1	EDTA (2h labeling - cushion with EDTA). Biological replicate #1
E2	EDTA (2h labeling - cushion with EDTA). Biological replicate #2
E3	EDTA (2h labeling - cushion with EDTA). Biological replicate #3
Heavy.Int	Heavy Intensity
Putative exchangers	Putative exchangers as determined in Fig.4d
Gene	Putative exchangers	Heavy.Int C1	Heavy.Int C2	Heavy.Int C3	Heavy.Int N1	Heavy.Int N2	Heavy.Int N3	Heavy.Int E1	Heavy.Int E2	Heavy.Int E3
FAU	No	64640702	55343273	57278613	315320	307458	332893	1.15097e+07	6994114	6591875
RACK1	Yes	20471970	1.55621e+07	16402061	202312	154392	138348	63303.5	12247.5	59215.5
RPL10	Yes	1.9942e+07	1.4867e+07	18315853	110000	266237	118170	2589506	1.44626e+06	1369571
RPL10A	No	26616643	1.90512e+07	20864641	253227	420680	389612	5143576	3.31927e+06	2.56836e+06
RPL11	No	1.43202e+07	12831800	1.16116e+07	100186	172080	206026	2218562	1.48688e+06	1062498
RPL12	Yes	15368802	8737698	1.2287e+07	8428.5	1059.5	15124	3.15578e+06	2.36425e+06	1793472
RPL13	No	51467248	53371844	51766156	49676	249852	24638	11264787	6633359	4748006
RPL13A	No	25158740	19357322	21161580	7223	52945	233569	5597780	3634912	2450174
RPL14	No	61554704	45853775	54612768	7574	13042.5	0	13207851	9134772	6.50941e+06
RPL15	No	38889714	33600810	32482092	49579.5	52315.5	743	7.56007e+06	5645212	3400019
RPL17	No	13868949	9.6518e+06	12508753	0	52533.5	6237.5	1.50739e+06	1100202	843980
RPL18	No	28640152	2.19207e+07	25244781	292192	264154	209059	4.81798e+06	3389024	2124416
RPL18A	No	21103650	1.78152e+07	19008451	173698	172817	194598	6015169	4131221	2905261
RPL19	No	26233185	2.33092e+07	2.02932e+07	0	19752.5	17199.5	3.37844e+06	2718467	1.80463e+06
RPL21	No	38782054	32743321	36816040	60134.5	68245.5	95080.5	7489614	3613012	2.94862e+06
RPL22	Yes	31719212	2.94257e+07	2.86917e+07	7078.5	3796	825.5	3.55029e+06	2.46995e+06	1810764
RPL23	No	12495310	9.91679e+06	1.00053e+07	0	1663.5	11183	1229027	929749	783635
RPL23A	No	1.77147e+07	16541917	1.50707e+07	186743	175134	282528	3.57413e+06	3.09835e+06	2109885
RPL24	Yes	36181352	32359448	34232784	0	0	0	3829813	1818983	1604248
RPL26	No	42421350	33791226	32289872	130544	155832	22218.5	6640871	5.01482e+06	3.48193e+06
RPL27	Yes	100016160	79008160	91605216	43569	21012	17835	25794998	17260202	13595326
RPL27A	No	66016276	62832008	62845062	115668	38165	197297	11888580	9510842	5.92602e+06
RPL28	No	2.39891e+06	2472217	1.92183e+06	15091.5	22633	19450.5	409531	203444	154016
RPL29	No	7.18975e+06	6.04121e+06	5317178	67230.5	9699.5	73996	1440114	1.02328e+06	615949
RPL3	No	5311575	4151983	4539983	0	0	0	1262216	849846	544017
RPL30	No	13402053	11042760	12063272	112972	386973	52226	2953892	1720476	1499930
RPL31	No	74434732	61184824	63097090	114145	166066	147936	8.31445e+06	6553400	4677071
RPL32	No	15627985	13017004	1.16577e+07	322470	83712.5	42416	2089900	1.54049e+06	911726
RPL34	No	1.9237e+07	1.49394e+07	1.66893e+07	246756	140818	271116	4647250	2809340	2490145
RPL35	No	37641496	31369972	33380984	41899	28788	5721	6772799	5137890	3395944
RPL35A	No	10296710	9.49709e+06	8.45017e+06	135840	340162	398740	2289873	1.96471e+06	1063111
RPL36	Yes	24632900	21015229	2.25952e+07	20924.5	55937	4752.5	4070298	2857084	1.95265e+06
RPL36A	Yes	3.58696e+06	1887229	2.73119e+06	20540	70386	27411	437681	327140	234416
RPL37A	No	100866	24220	99727	0	0	0	0	0	0
RPL37A-PS1	No	27910744	24037972	24843556	21657	13879	22796	5222928	3709062	3084554
RPL38	Yes	29480534	22015275	25130496	85396	80179.5	106510	1335942	1379947	1.13328e+06
RPL39	No	8315869	4580808	5702813	0	5122	0	734165	566339	236661
RPL4	No	36804842	32529954	32712410	527603	573542	410028	6101498	4.06935e+06	3.16104e+06
RPL5	No	9.16641e+06	6.65539e+06	7.09391e+06	19849	18319	56551	1441735	943580	763004
RPL6	No	30380232	22912236	23838906	23034	16479	5153	4509248	3804914	2323155
RPL7	No	43949452	34560592	37271772	0	27715	28493	6528259	4150168	3383611
RPL7A	No	33886685	29410404	29487188	173005	250546	199096	7812895	5347271	4.15079e+06
RPL8	No	27441070	29572072	32346312	348790	497471	298914	8.29028e+06	6.51264e+06	4.31368e+06
RPL9	No	26042478	21644396	21367032	247259	191927	55810	2449431	2007720	1311494
RPLP0	Yes	39055884	32151114	27385560	46175	19450	0	3781700	2868229	2063458
RPLP1	Yes	110286088	94651328	93655512	417266	76385	3762	4213229	3362346	1628965
RPLP2	Yes	82058128	65640800	60069612	245623	179513	108370	6293087	8174586	2704599
RPS10	No	59596816	47312260	48164534	44017	78008.5	108498	1384639	1135541	1068287
RPS11	No	14973937	12826780	13106141	76125	90699	61051	3215441	1752899	1578705
RPS12	No	4422726	3998746	4103504	45183	56898	52925	277179	345477	317856
RPS13	No	9.90552e+06	8.45691e+06	8198682	7732	0	2118.5	2369074	1712154	1.33709e+06
RPS14	No	47217503	4.28429e+07	39086076	268439	307004	290970	2.77734e+06	2.53028e+06	2.08937e+06
RPS15	No	3279763	1165894	3239813	4508	42597	0	267147	106984	52204
RPS15A	No	12366364	2011983	44713980	32218	184130	63367	7336067	5123077	4199615
RPS16	No	22401326	17047098	18922024	77817	6859	0	2569362	1848257	1704098
RPS17	No	5.49189e+06	4.51378e+06	4.98408e+06	186129	393304	269806	461638	634063	324788
RPS18	No	47947288	38696504	39081888	119277	99341	29951	3860026	2585961	2907985
RPS19	No	24016174	23230596	22240188	38434	111570	23781	1658898	1035013	849097
RPS2	No	11751998	10422891	11119496	278920	466274	192967	1576941	1102301	820338
RPS20	No	3282969	3003064	2719937	0	0	0	16332	16502	787
RPS21	No	1.18115e+07	9.6706e+06	11581062	506162	700481	163542	520460	288742	474262
RPS23	No	26305512	22363124	23922453	4186	9953.5	758	5843536	4195458	2.95243e+06
RPS24	No	17262875	1.1423e+07	1.29425e+07	15737.5	52703.5	18045.5	2.25762e+06	1.21754e+06	911569
RPS25	No	30690364	28620692	27739734	139931	178710	233412	5065085	4130059	2775305
RPS26	Yes	35583443	33718916	35090423	18109.5	14492	18444	7.27926e+06	6.19493e+06	4484018
RPS27	No	18327022	1.74967e+07	1.7163e+07	32320.5	40712.5	43229	1.2395e+06	867628	896611
RPS27A	No	6169415	4429771	6088631	205468	586152	210647	1.08521e+06	584098	491121
RPS28	No	2.33306e+07	2.12638e+07	2.17195e+07	94417	63791	18696.5	490802	702980	394118
RPS3	No	69870792	61715924	58253856	300509	498241	498493	2479381	1841869	1982532
RPS3A	No	1.06241e+07	9358593	1.07354e+07	16281.5	57936.5	32241.5	1371006	939047	759075
RPS4X	No	10144522	7697224	8866263	12222	54263	14330	2094415	1478608	983905
RPS5	No	2035571	1300192	1.79257e+06	0	1921.5	0	4898	0	5435
RPS6	No	10134000	8999650	9053124	114290	54532	144683	2425231	1545564	1037511
RPS7	No	34924952	28507552	28368414	0	4121	10937	4381215	3698386	2549664
RPS8	No	15863386	14575758	14429258	6113	10581	0	1933189	1985602	1041993
RPS9	No	47909020	44508352	44137432	86856	64195	20612	9818430	7621388	5524856
RPSA	No	18607788	18381896	18966052	0	131723	1349	230000	177643	342994

## Sheet: Suppl.Fig.6g
Legend
N1	noSILAC (No Labellng - normal cushion). Biological replicate #1
N2	noSILAC (No Labellng - normal cushion). Biological replicate #2
N3	noSILAC (No Labellng - normal cushion). Biological replicate #3
C1	Control (2h labeling - normal cushion). Biological replicate #1
C2	Control (2h labeling - normal cushion). Biological replicate #2
C3	Control (2h labeling - normal cushion). Biological replicate #3
E1	EDTA (2h labeling - cushion with EDTA). Biological replicate #1
E2	EDTA (2h labeling - cushion with EDTA). Biological replicate #2
E3	EDTA (2h labeling - cushion with EDTA). Biological replicate #3
Total.Int	Total Intensity (heavy + light)
Heavy.Int	Heavy Intensity
FC_E.over.C	Fold Change EDTA over Control (as shown in Extended Data Fig. 6g)
Putative exchangers	Putative exchangers as determined in Fig.4d
Gene	Putative exchangers	Total.Int FC_E.over.C	Heavy.Int FC_E.over.C
FAU	No	0.0940308	0.132946
RACK1	Yes	0.00769575	0.00266362
RPL10	Yes	0.0932312	0.101931
RPL10A	No	0.159877	0.18225
RPL11	No	0.114308	0.0946364
RPL12	Yes	0.173024	0.193009
RPL13	No	0.136911	0.169062
RPL13A	No	0.140186	0.198732
RPL14	No	0.172296	0.181351
RPL15	No	0.129083	0.15838
RPL17	No	0.093706	0.0720416
RPL18	No	0.114176	0.136647
RPL18A	No	0.181555	0.229455
RPL19	No	0.0897843	0.0860681
RPL21	No	0.142701	0.146808
RPL22	Yes	0.0649331	0.0792328
RPL23	No	0.0714346	0.0969772
RPL23A	No	0.117406	0.178126
RPL24	Yes	0.0652851	0.070573
RPL26	No	0.115525	0.140066
RPL27	Yes	0.164624	0.15633
RPL27A	No	0.130505	0.142144
RPL28	No	0.146548	0.0772375
RPL29	No	0.226108	0.0831026
RPL3	No	0.167128	0.189672
RPL30	No	0.149082	0.132569
RPL31	No	0.082726	0.0981962
RPL32	No	0.0948689	0.133218
RPL34	No	0.184155	0.206895
RPL35	No	0.116501	0.14949
RPL35A	No	0.186177	0.178594
RPL36	Yes	0.117429	0.113923
RPL36A	Yes	0.208756	0.194573
RPL37A	No	0.0494268	0
RPL37A-PS1	No	0.148309	0.156481
RPL38	Yes	0.0403351	0.0505201
RPL39	No	0.0870621	0.0826455
RPL4	No	0.14316	0.13069
RPL5	No	0.101308	0.128172
RPL6	No	0.13648	0.145051
RPL7	No	0.125587	0.135039
RPL7A	No	0.168633	0.18692
RPL8	No	0.16757	0.214578
RPL9	No	0.0937103	0.114157
RPLP0	Yes	0.153366	0.154318
RPLP1	Yes	0.0332225	0.0308264
RPLP2	Yes	0.0765683	0.0870069
RPS10	No	0.0205852	0.0242934
RPS11	No	0.12495	0.157696
RPS12	No	0.0155401	0.0858888
RPS13	No	0.162571	0.207076
RPS14	No	0.0359369	0.0560022
RPS15	No	0.0794174	0.0554729
RPS15A	No	0.122401	0.170302
RPS16	No	0.0590185	0.0874296
RPS17	No	0.0604439	0.0476843
RPS18	No	0.0639225	0.0954448
RPS19	No	0.0377068	0.0364049
RPS2	No	0.10721	0.135439
RPS20	No	0.0181608	0.00643187
RPS21	No	0.00966344	0.0392781
RPS23	No	0.130394	0.179249
RPS24	No	0.0777537	0.102968
RPS25	No	0.0793555	0.133156
RPS26	Yes	0.147166	0.172652
RPS27	No	0.0413333	0.0457305
RPS27A	No	0.112838	0.260317
RPS28	No	0.0127819	0.0159992
RPS3	No	0.0186099	0.0233561
RPS3A	No	0.0508039	0.100064
RPS4X	No	0.155184	0.214653
RPS5	No	0.0220703	0.0022512
RPS6	No	0.108812	0.114039
RPS7	No	0.0564752	0.103752
RPS8	No	0.134517	0.154412
RPS9	No	0.107221	0.161959
RPSA	No	0.00984139	0.0132803

## Sheet: Suppl.Fig.12a
All values are based on Heavy Fraction (H/(H+L))
For more information see methods
Legend
N	No Labellng
C1	Control (3h labeling). Biological replicate #1
C2	Control (3h labeling). Biological replicate #2
C3	Control (3h labeling). Biological replicate #3
H1	High H2O2 (3h labeling + 10min 1mM H2O2). Biological replicate #1
H2	High H2O2 (3h labeling + 10min 1mM H2O2). Biological replicate #2
H3	High H2O2 (3h labeling + 10min 1mM H2O2). Biological replicate #3
L1	Low H2O2 (3h labeling + 10min 0.1mM H2O2). Biological replicate #1
L2	Low H2O2 (3h labeling + 10min 0.1mM H2O2). Biological replicate #2
L3	Low H2O2 (3h labeling + 10min 0.1mM H2O2). Biological replicate #3
_raw	raw Heavy Fraction
Putative exchangers	Putative exchangers as determined in Fig.4d
Protein name	Putative exchangers	N_raw	H1_raw	H2_raw	H3_raw	L1_raw	L2_raw	L3_raw	C1_raw	C2_raw	C3_raw
RPLP2	Yes	0.00012113	0.00994617	0.0109328	0.0115552	0.0104557	0.0113883	0.012104	0.0143924	0.0150031	0.0135654
RPS17	No	1.81e-05	0.00321865	0.00371357	0.00377446	0.00477291	0.00426389	0.00377227	0.00679812	0.00694606	0.00612917
RPL35A	No	0.000374257	0.00656035	0.00685836	0.00710125	0.00739751	0.00726514	0.00694526	0.0118867	0.0114166	0.0107967
RPL7	No	2.2e-06	0.00672745	0.00738989	0.00783532	0.00760582	0.00760939	0.00830399	0.0121452	0.0126665	0.0114928
RPS21	No	0.000199933	0.0056231	0.00660621	0.00668224	0.00690186	0.00654554	0.00687008	0.00931839	0.00907678	0.00927688
RPL5	No	1.26e-05	0.00304906	0.00349702	0.00379153	0.00364338	0.00383187	0.00373099	0.00661103	0.00666657	0.00648202
RPL34	No	0.000106772	0.00684035	0.00779171	0.00778744	0.00782937	0.00792365	0.00834417	0.0127884	0.0129178	0.0117501
RPL18	No	0.000165497	0.00527195	0.00609783	0.00622867	0.00611041	0.00623538	0.00661836	0.0100867	0.0104859	0.0103853
RPL26	No	6.84e-05	0.00712314	0.00790908	0.00850535	0.00797336	0.0083757	0.00880841	0.0139208	0.013605	0.0128488
RPS14	No	4.93e-05	0.0071873	0.00801691	0.00829379	0.00784693	0.00816282	0.00882029	0.0115029	0.0126066	0.0118321
RPS19	No	8.74e-05	0.00802733	0.00913402	0.0093024	0.00912693	0.00943804	0.0102075	0.0136956	0.0134802	0.0135375
RPL9	No	4.72e-05	0.00914792	0.00982685	0.00953111	0.00935475	0.00980529	0.0101416	0.014197	0.0145719	0.01397
RPL35	No	3.42e-06	0.00852781	0.00971874	0.0104268	0.00962431	0.00953903	0.0101512	0.0151084	0.0146505	0.0142911
RPL28	No	0	0.00607948	0.00743149	0.00729033	0.00750372	0.00684795	0.00712863	0.0127669	0.0119361	0.0117074
RPL27A	No	2e-06	0.00812853	0.00924775	0.00990771	0.00912323	0.00942572	0.0100353	0.015324	0.0151187	0.0138074
RPLP1	Yes	2.03e-06	0.00973779	0.0116522	0.0116893	0.0109995	0.0113804	0.0123138	0.0159373	0.0154572	0.0155812
RPLP0	Yes	0	0.0113969	0.0124247	0.0121554	0.0114644	0.0117218	0.0127864	0.0161241	0.0161944	0.0161082
RPL21	No	2.74e-05	0.00882547	0.00963302	0.00989833	0.00994748	0.0100949	0.0103766	0.0151299	0.01557	0.0146862
RPL3	No	1.63e-05	0.00500798	0.00737563	0.00679712	0.0071117	0.00469851	0.00708154	0.00979181	0.0101223	0.00982571
RPL6	No	6.71e-06	0.00550278	0.00627577	0.00631822	0.00639271	0.00638846	0.00688295	0.0106027	0.0107096	0.0100792
RPL12	Yes	7.4e-05	0.00443863	0.00521407	0.00519425	0.00504471	0.00517729	0.00545769	0.00912204	0.00893855	0.00868591
RPL17	No	5.01e-05	0.0063244	0.00763857	0.007938	0.00790864	0.00783795	0.00809569	0.0121658	0.011763	0.0120526
RPS5	No	0.000160823	0.00398552	0.00301317	0.00506247	0.00433196	0.0049101	0.00456545	0.0079006	0.00752445	0.00809568
RPL29	No	0	0.00774587	0.00888228	0.00929196	0.00897013	0.00842377	0.00982058	0.0159562	0.012952	0.0127668
RPS2	No	0.00016434	0.00494166	0.005608	0.00596359	0.00589222	0.00527173	0.00612415	0.00882022	0.00894823	0.00866266
RPS9	No	0.000218567	0.00730937	0.00779333	0.00815487	0.00875557	0.00854249	0.00875442	0.0121562	0.0126016	0.0124876
RPL13A	No	9.08e-05	0.00865836	0.00931313	0.00963941	0.00929324	0.00991096	0.00980052	0.0152629	0.0150655	0.0144943
RPSA	ND	0.000140695	0.00509214	0.00560431	0.00603515	0.00578014	0.00584454	0.00649831	0.00833593	0.00869099	0.00830387
RPL36	Yes	1.66e-05	0.00598576	0.00687938	0.00699087	0.00686999	0.00719398	0.0072304	0.0113761	0.011217	0.0104483
RPL13	No	2.53e-05	0.00633746	0.00780288	0.0079668	0.00762525	0.00785242	0.00849648	0.0127984	0.012608	0.0114575
RPL22	Yes	0.00272327	0.00762044	0.00712562	0.00793903	0.0074337	0.00644709	0.00904687	0.0108902	0.0118907	0.0104201
RPS3A	No	9.94e-06	0.0066396	0.00671751	0.00705136	0.00750398	0.00688074	0.00712676	0.0113174	0.0121353	0.0111993
RPL4	No	0.000175695	0.00760972	0.00870347	0.00913954	0.00863373	0.00922634	0.00972406	0.0127445	0.0137053	0.0129871
RPS20	No	1.26e-05	0.00717963	0.00787718	0.00847097	0.00873802	0.00803526	0.00925842	0.0114131	0.0122683	0.0119059
RPL15	No	2.6e-05	0.00700168	0.00818359	0.00858113	0.00800948	0.00819861	0.00919541	0.0119377	0.012916	0.012455
RPL27	Yes	3.93e-06	0.0145209	0.0151703	0.0160325	0.0152171	0.015936	0.0170032	0.0264994	0.0245997	0.0259169
RPL37A-PS1	ND	3.05e-05	0.0105327	0.0126064	0.0112554	0.0120855	0.0124478	0.0133797	0.0185733	0.0193634	0.0181264
RPS7	No	9.24e-05	0.00945844	0.00919505	0.0100585	0.00972446	0.00996532	0.0103583	0.0139684	0.014841	0.0136058
RPS8	No	2.77e-05	0.00622847	0.00706885	0.00753742	0.0074904	0.00721409	0.00782385	0.0108575	0.0116776	0.0101043
RPS15A	No	8.15e-05	0.00809985	0.00863225	0.00864867	0.00893999	0.00882515	0.00972309	0.0124649	0.0128268	0.012391
RPS16	No	3.44e-05	0.00773326	0.00868705	0.00921153	0.00879479	0.00850452	0.00950419	0.0134547	0.0134726	0.0127236
RPS23	No	9.47e-06	0.0078021	0.00831546	0.00868644	0.00864229	0.00844585	0.00920976	0.0130022	0.0130534	0.0127043
RPS18	No	2.91e-05	0.00781036	0.00785888	0.00834727	0.0089106	0.00944831	0.00912977	0.0128445	0.0135951	0.012125
RPS13	No	0	0.00648618	0.0069772	0.00719022	0.00705738	0.00738877	0.00786598	0.0109852	0.0114801	0.0111376
RPS11	No	9.7e-06	0.00723146	0.00779265	0.00809691	0.00860411	0.00788951	0.00895516	0.0118452	0.0129439	0.0125506
RPL7A	No	0.000457004	0.00695679	0.00761637	0.00840207	0.00815386	0.0083308	0.00845439	0.0123879	0.0130449	0.0119012
RPS4X	No	6.73e-05	0.00782603	0.00797581	0.00809765	0.00856422	0.00816917	0.00870413	0.0127022	0.0130117	0.0123434
RPL18A	No	0.000138268	0.00723077	0.00868538	0.00874866	0.00853716	0.00858797	0.00900235	0.0139359	0.0136947	0.0133915
RPL23A	No	0	0.00683505	0.00823372	0.00769814	0.00732814	0.008212	0.00813571	0.0120513	0.0123729	0.0119511
RPS6	No	0.000123239	0.00721442	0.00761969	0.00769456	0.00810715	0.00786136	0.00812855	0.0111038	0.0118852	0.011044
RPL23	No	6.18e-06	0.0048247	0.00575614	0.0056596	0.00584345	0.0058119	0.00632921	0.010038	0.0106098	0.010153
RPS15	No	2.04e-05	0.00579136	0.00684637	0.00681832	0.00668791	0.00664569	0.00674077	0.00930876	0.00980492	0.00807236
RPS24	No	0.00113148	0.00785048	0.00918029	0.00937033	0.00917308	0.0100589	0.0101755	0.0139588	0.0125616	0.0123495
RPS25	No	0.000175786	0.0098314	0.0104967	0.0109683	0.0112562	0.010285	0.0119165	0.0163687	0.0156673	0.0148662
RPS26	Yes	3.33e-05	0.00791078	0.00917712	0.0102654	0.0102638	0.00953849	0.0102878	0.0136844	0.0137048	0.0136503
RPS28	No	0.000282425	0.00476605	0.00541462	0.00558858	0.00580148	0.00546263	0.00603697	0.00809169	0.0088421	0.0078738
RPS30	Yes	0.000704793	0.018286	0.0186665	0.0196165	0.0193535	0.0184204	0.0200781	0.0239694	0.0238329	0.0223627
RPL30	No	5.02e-05	0.00486221	0.00550918	0.005672	0.00561236	0.00557181	0.00597752	0.00951318	0.0104053	0.00988734
RPL39	No	3.16e-05	0.00679507	0.00794285	0.00781642	0.00761141	0.00768882	0.00800941	0.0123706	0.0113811	0.0106284
RPL31	No	4.25e-05	0.00887921	0.00997819	0.00985303	0.00992198	0.00999965	0.0102456	0.015794	0.014912	0.0151361
RPL10A	No	6.68e-05	0.00676882	0.00742184	0.00788579	0.00742062	0.00758634	0.00782679	0.0114456	0.0118961	0.0110707
RPS3	No	9.69e-05	0.00970399	0.0104726	0.0106819	0.0108636	0.0106331	0.0116198	0.0158923	0.0146926	0.0147314
RPL32	No	0.000149238	0.00635497	0.00756074	0.00788535	0.00780064	0.00771512	0.00832326	0.0121261	0.0122425	0.0117356
RPL11	No	2.71e-05	0.00489095	0.00527609	0.00567292	0.00596994	0.00581692	0.00605394	0.00972672	0.00952896	0.00928234
RPL8	No	6.1e-05	0.00833838	0.00923759	0.00947321	0.00979032	0.00922417	0.0101918	0.0145042	0.0141091	0.0136205
RPS27A	No	0.00212117	0.00995443	0.00936222	0.0134393	0.0121306	0.0147192	0.0133115	0.0138174	0.0130935	0.0151488
RPL38	Yes	0.00010925	0.0113836	0.012798	0.0130877	0.0122949	0.0122753	0.0135755	0.0182144	0.0182291	0.0167222
RACK1	Yes	0.0002515	0.0149048	0.0155225	0.0166221	0.0159808	0.0154727	0.0166633	0.0209185	0.0205573	0.0204653
RPS12	No	2.1e-06	0.00546699	0.00596289	0.00632124	0.00606643	0.00649151	0.00696495	0.00978722	0.00993132	0.00903438
RPS10	No	0.000246375	0.0105507	0.0117291	0.0129945	0.0121686	0.0109537	0.0117657	0.0161253	0.0155028	0.0157323
RPL24	Yes	0	0.0114819	0.0106474	0.00978327	0.0112411	0.0122255	0.012497	0.0198003	0.0174019	0.0168463
RPL36A	Yes	0.00217993	0.00728945	0.00840703	0.00832298	0.00768229	0.00809326	0.00858937	0.0127659	0.0117626	0.00952433
RPL19	No	6.69e-06	0.0077385	0.00905946	0.00931542	0.00893793	0.00842552	0.00965917	0.014224	0.0139271	0.0138002
RPL14	No	0.000263188	0.00717432	0.0082684	0.00834778	0.00826257	0.00826374	0.00896941	0.0125508	0.0127877	0.0127165
RPL10	Yes	0.000589662	0.0157354	0.0165211	0.0172301	0.0178626	0.0178721	0.0184907	0.0246326	0.0240537	0.023956
RPS27	No	0	0.00982596	0.0107333	0.0109043	0.0109903	0.0104163	0.0117816	0.0152671	0.0152566	0.0145024

## Sheet: Suppl.Fig.12b-c
All values are based on Heavy Fraction (H/(H+L))
For more information see methods
Legend
N	No Labellng
C1	Control (3h labeling). Biological replicate #1
C2	Control (3h labeling). Biological replicate #2
C3	Control (3h labeling). Biological replicate #3
H1	High H2O2 (3h labeling + 10min 1mM H2O2). Biological replicate #1
H2	High H2O2 (3h labeling + 10min 1mM H2O2). Biological replicate #2
H3	High H2O2 (3h labeling + 10min 1mM H2O2). Biological replicate #3
L1	Low H2O2 (3h labeling + 10min 0.1mM H2O2). Biological replicate #1
L2	Low H2O2 (3h labeling + 10min 0.1mM H2O2). Biological replicate #2
L3	Low H2O2 (3h labeling + 10min 0.1mM H2O2). Biological replicate #3
_raw	raw Heavy Fraction
_norm	(for the H2O2 samples only) Heavy Fraction normalized over the average fold change between treated and control samples
Putative exchangers	Putative exchangers as determined in Fig.4d
Protein name	Putative exchangers	C1_raw	C2_raw	C3_raw	H1_norm	H2_norm	H3_norm	L1_norm	L2_norm	L3_norm
RPLP2	Yes	0.0143924	0.0150031	0.0135654	0.0157179	0.0172771	0.0182607	0.0154004	0.016774	0.0178282
RPS17	No	0.00679812	0.00694606	0.00612917	0.00508642	0.00586854	0.00596477	0.00703008	0.00628034	0.00555622
RPL35A	No	0.0118867	0.0114166	0.0107967	0.0103673	0.0108382	0.0112221	0.0108959	0.0107009	0.0102298
RPL7	No	0.0121452	0.0126665	0.0114928	0.0106314	0.0116782	0.0123821	0.0112027	0.011208	0.0122311
RPS21	No	0.00931839	0.00907678	0.00927688	0.00888616	0.0104398	0.0105599	0.0101658	0.00964101	0.010119
RPL5	No	0.00661103	0.00666657	0.00648202	0.00481842	0.00552633	0.00599175	0.00536638	0.00564401	0.00549542
RPL34	No	0.0127884	0.0129178	0.0117501	0.0108098	0.0123132	0.0123065	0.011532	0.0116708	0.0122902
RPL18	No	0.0100867	0.0104859	0.0103853	0.00833124	0.00963638	0.00984315	0.0090001	0.00918417	0.00974826
RPL26	No	0.0139208	0.013605	0.0128488	0.0112567	0.0124987	0.013441	0.0117441	0.0123367	0.012974
RPS14	No	0.0115029	0.0126066	0.0118321	0.0113581	0.0126691	0.0131066	0.0115578	0.0120231	0.0129915
RPS19	No	0.0136956	0.0134802	0.0135375	0.0126856	0.0144345	0.0147005	0.0134432	0.0139014	0.0150347
RPL9	No	0.014197	0.0145719	0.01397	0.0144564	0.0155293	0.015062	0.0137787	0.0144423	0.0149377
RPL35	No	0.0151084	0.0146505	0.0142911	0.0134765	0.0153585	0.0164774	0.0141758	0.0140502	0.0149518
RPL28	No	0.0127669	0.0119361	0.0117074	0.00960737	0.0117439	0.0115209	0.0110523	0.0100864	0.0104998
RPL27A	No	0.015324	0.0151187	0.0138074	0.0128455	0.0146142	0.0156571	0.0134377	0.0138833	0.0147812
RPLP1	Yes	0.0159373	0.0154572	0.0155812	0.0153886	0.0184139	0.0184725	0.0162013	0.0167624	0.0181372
RPLP0	Yes	0.0161241	0.0161944	0.0161082	0.0180105	0.0196347	0.0192092	0.0168861	0.0172651	0.0188332
RPL21	No	0.0151299	0.01557	0.0146862	0.0139469	0.015223	0.0156423	0.0146518	0.0148689	0.0152838
RPL3	No	0.00979181	0.0101223	0.00982571	0.00791409	0.0116557	0.0107415	0.0104749	0.0069205	0.0104305
RPL6	No	0.0106027	0.0107096	0.0100792	0.00869601	0.00991757	0.00998466	0.0094159	0.00940965	0.010138
RPL12	Yes	0.00912204	0.00893855	0.00868591	0.00701435	0.00823976	0.00820845	0.00743042	0.0076257	0.00803869
RPL17	No	0.0121658	0.011763	0.0120526	0.00999443	0.0120712	0.0125444	0.0116487	0.0115446	0.0119243
RPS5	No	0.0079006	0.00752445	0.00809568	0.0062983	0.0047617	0.00800019	0.0063806	0.00723215	0.0067245
RPL29	No	0.0159562	0.012952	0.0127668	0.0122408	0.0140366	0.014684	0.0132122	0.0124075	0.0144649
RPS2	No	0.00882022	0.00894823	0.00866266	0.00780928	0.00886229	0.00942423	0.00867872	0.00776479	0.00902034
RPS9	No	0.0121562	0.0126016	0.0124876	0.011551	0.0123158	0.0128871	0.0128962	0.0125823	0.0128945
RPL13A	No	0.0152629	0.0150655	0.0144943	0.0136828	0.0147175	0.0152331	0.0136881	0.014598	0.0144353
RPSA	ND	0.00833593	0.00869099	0.00830387	0.00804709	0.00885647	0.00953732	0.00851364	0.00860849	0.00957145
RPL36	Yes	0.0113761	0.011217	0.0104483	0.00945926	0.0108714	0.0110476	0.0101189	0.0105961	0.0106497
RPL13	No	0.0127984	0.012608	0.0114575	0.0100151	0.0123309	0.0125899	0.0112313	0.0115659	0.0125146
RPL22	Yes	0.0108902	0.0118907	0.0104201	0.0120425	0.0112606	0.012546	0.0109492	0.009496	0.0133252
RPS3A	No	0.0113174	0.0121353	0.0111993	0.0104925	0.0106156	0.0111432	0.0110527	0.0101347	0.0104971
RPL4	No	0.0127445	0.0137053	0.0129871	0.0120256	0.0137541	0.0144432	0.0127167	0.0135896	0.0143227
RPS20	No	0.0114131	0.0122683	0.0119059	0.0113459	0.0124483	0.0133866	0.0128703	0.0118352	0.0136368
RPL15	No	0.0119377	0.012916	0.012455	0.0110647	0.0129325	0.0135607	0.0117973	0.0120758	0.013544
RPL27	Yes	0.0264994	0.0245997	0.0259169	0.0229473	0.0239735	0.0253361	0.0224134	0.0234723	0.0250442
RPL37A-PS1	ND	0.0185733	0.0193634	0.0181264	0.0166447	0.0199218	0.0177868	0.0178009	0.0183346	0.0197072
RPS7	No	0.0139684	0.014841	0.0136058	0.0149471	0.0145309	0.0158954	0.0143233	0.014678	0.0152569
RPS8	No	0.0108575	0.0116776	0.0101043	0.00984282	0.0111709	0.0119114	0.0110327	0.0106257	0.0115238
RPS15A	No	0.0124649	0.0128268	0.012391	0.0128002	0.0136415	0.0136675	0.0131678	0.0129987	0.0143213
RPS16	No	0.0134547	0.0134726	0.0127236	0.0122208	0.0137281	0.0145569	0.012954	0.0125264	0.0139988
RPS23	No	0.0130022	0.0130534	0.0127043	0.0123296	0.0131409	0.0137271	0.0127293	0.01244	0.0135652
RPS18	No	0.0128445	0.0135951	0.012125	0.0123427	0.0124194	0.0131912	0.0131245	0.0139165	0.0134474
RPS13	No	0.0109852	0.0114801	0.0111376	0.0102501	0.011026	0.0113627	0.0103949	0.010883	0.0115859
RPS11	No	0.0118452	0.0129439	0.0125506	0.0114278	0.0123147	0.0127955	0.0126731	0.0116206	0.0131902
RPL7A	No	0.0123879	0.0130449	0.0119012	0.0109938	0.0120361	0.0132778	0.0120099	0.0122705	0.0124526
RPS4X	No	0.0127022	0.0130117	0.0123434	0.0123674	0.0126041	0.0127967	0.0126143	0.0120325	0.0128204
RPL18A	No	0.0139359	0.0136947	0.0133915	0.0114267	0.0137255	0.0138255	0.0125745	0.0126493	0.0132597
RPL23A	No	0.0120513	0.0123729	0.0119511	0.0108014	0.0130117	0.0121653	0.0107937	0.0120956	0.0119832
RPS6	No	0.0111038	0.0118852	0.011044	0.0114009	0.0120414	0.0121597	0.0119411	0.0115791	0.0119727
RPL23	No	0.010038	0.0106098	0.010153	0.00762445	0.0090964	0.00894383	0.0086069	0.00856042	0.00932237
RPS15	No	0.00930876	0.00980492	0.00807236	0.00915206	0.0108193	0.010775	0.0098507	0.00978851	0.00992857
RPS24	No	0.0139588	0.0125616	0.0123495	0.0124061	0.0145076	0.0148079	0.0135111	0.0148159	0.0149877
RPS25	No	0.0163687	0.0156673	0.0148662	0.0155365	0.0165879	0.0173332	0.0165793	0.015149	0.017552
RPS26	Yes	0.0136844	0.0137048	0.0136503	0.0125014	0.0145026	0.0162223	0.0151177	0.0140494	0.015153
RPS28	No	0.00809169	0.0088421	0.0078738	0.00753177	0.0085567	0.00883161	0.00854507	0.00804598	0.00889193
RPS30	Yes	0.0239694	0.0238329	0.0223627	0.0288973	0.0294986	0.0309999	0.028506	0.0271316	0.0295732
RPL30	No	0.00951318	0.0104053	0.00988734	0.00768373	0.00870614	0.00896344	0.00826651	0.00820679	0.00880437
RPL39	No	0.0123706	0.0113811	0.0106284	0.0107382	0.0125521	0.0123523	0.0112109	0.011325	0.0117972
RPL31	No	0.015794	0.014912	0.0151361	0.0140318	0.0157685	0.0155707	0.0146142	0.0147286	0.0150909
RPL10A	No	0.0114456	0.0118961	0.0110707	0.0106967	0.0117287	0.0124619	0.0109299	0.011174	0.0115282
RPS3	No	0.0158923	0.0146926	0.0147314	0.0153352	0.0165499	0.0168805	0.0160011	0.0156616	0.017115
RPL32	No	0.0121261	0.0122425	0.0117356	0.0100427	0.0119482	0.0124612	0.0114897	0.0113637	0.0122594
RPL11	No	0.00972672	0.00952896	0.00928234	0.00772915	0.00833779	0.00896489	0.00879321	0.00856782	0.00891692
RPL8	No	0.0145042	0.0141091	0.0136205	0.0131771	0.0145981	0.0149705	0.0144203	0.0135864	0.0150117
RPS27A	No	0.0138174	0.0130935	0.0151488	0.0157309	0.0147951	0.0212381	0.0178674	0.0216801	0.0196066
RPL38	Yes	0.0182144	0.0182291	0.0167222	0.0179895	0.0202247	0.0206824	0.0181093	0.0180805	0.0199955
RACK1	Yes	0.0209185	0.0205573	0.0204653	0.0235539	0.0245301	0.0262679	0.0235384	0.0227899	0.0245436
RPS12	No	0.00978722	0.00993132	0.00903438	0.00863947	0.00942313	0.00998943	0.00893532	0.00956143	0.0102588
RPS10	No	0.0161253	0.0155028	0.0157323	0.0166732	0.0185355	0.0205352	0.0179232	0.0161338	0.0173298
RPL24	Yes	0.0198003	0.0174019	0.0168463	0.0181448	0.0168261	0.0154605	0.0165571	0.0180071	0.018407
RPL36A	Yes	0.0127659	0.0117626	0.00952433	0.0115195	0.0132856	0.0131528	0.0113153	0.0119207	0.0126514
RPL19	No	0.014224	0.0139271	0.0138002	0.0122291	0.0143166	0.0147211	0.0131648	0.0124101	0.0142271
RPL14	No	0.0125508	0.0127877	0.0127165	0.0113375	0.0130665	0.013192	0.01217	0.0121718	0.0132112
RPL10	Yes	0.0246326	0.0240537	0.023956	0.0248665	0.0261082	0.0272286	0.02631	0.026324	0.0272352
RPS27	No	0.0152671	0.0152566	0.0145024	0.0155279	0.0169618	0.0172319	0.0161877	0.0153423	0.0173533
